# Supplementary material for: A multi-hospital, clinician-initiated bacterial genomics programme to investigate treatment failure in severe Staphylococcus aureus infections
Source: Nat Commun. 2025 May 26;16:4869. doi: 10.1038/s41467-025-60045-4 (PMC12106732; doi:10.1038/s41467-025-60045-4)
Supplement: Supplementary file 4 — Source Data [file 41467_2025_60045_MOESM4_ESM.xlsx]

## Sheet: source_data_1B
sequence_id	group	case_label	st	mecA	cc	sample_alias	bioproject_id	read_id
AUSMDU00027778	Current study	A/Jan 2019	15	0	15	AUSMDU00027778	PRJEB85744	ERR14656496
AUSMDU00027779	Current study	A/Jan 2019	15	0	15	AUSMDU00027779	PRJEB85744	ERR14656495
AUSMDU00028203	Current study	A/Jan 2019	15	0	15	AUSMDU00028203	PRJEB85744	ERR14656493
AUSMDU00028192	Current study	A/Jan 2019	15	0	15	AUSMDU00028192	PRJEB85744	ERR14656494
AUSMDU00029744	Current study	A/May 2019	30	0	30	AUSMDU00029744	PRJEB85744	ERR14656492
AUSMDU00029811	Current study	A/May 2019	30	0	30	AUSMDU00029811	PRJEB85744	ERR14656477
AUSMDU00029746	Current study	A/May 2019	30	0	30	AUSMDU00029746	PRJEB85744	ERR14656490
AUSMDU00029835	Current study	A/May 2019	30	0	30	AUSMDU00029835	PRJEB85744	ERR14656507
AUSMDU00029859	Current study	A/May 2019	30	0	30	AUSMDU00029859	PRJEB85744	ERR14656505
AUSMDU00029752	Current study	A/May 2019	30	0	30	AUSMDU00029752	PRJEB85744	ERR14656484
AUSMDU00029749	Current study	A/May 2019	30	0	30	AUSMDU00029749	PRJEB85744	ERR14656487
AUSMDU00029751	Current study	A/May 2019	30	0	30	AUSMDU00029751	PRJEB85744	ERR14656485
AUSMDU00029755	Current study	A/May 2019	30	0	30	AUSMDU00029755	PRJEB85744	ERR14656481
AUSMDU00029745	Current study	A/May 2019	30	0	30	AUSMDU00029745	PRJEB85744	ERR14656491
AUSMDU00029750	Current study	A/May 2019	30	0	30	AUSMDU00029750	PRJEB85744	ERR14656486
AUSMDU00029748	Current study	A/May 2019	30	0	30	AUSMDU00029748	PRJEB85744	ERR14656488
AUSMDU00029893	Current study	A/May 2019	30	0	30	AUSMDU00029893	PRJEB85744	ERR14656478
AUSMDU00029747	Current study	A/May 2019	30	0	30	AUSMDU00029747	PRJEB85744	ERR14656489
AUSMDU00029754	Current study	A/May 2019	30	0	30	AUSMDU00029754	PRJEB85744	ERR14656482
AUSMDU00029756	Current study	A/May 2019	30	0	30	AUSMDU00029756	PRJEB85744	ERR14656480
AUSMDU00029753	Current study	A/May 2019	30	0	30	AUSMDU00029753	PRJEB85744	ERR14656483
AUSMDU00029823	Current study	A/May 2019	30	0	30	AUSMDU00029823	PRJEB85744	ERR14656508
AUSMDU00029847	Current study	A/May 2019	30	0	30	AUSMDU00029847	PRJEB85744	ERR14656506
AUSMDU00029882	Current study	A/May 2019	30	0	30	AUSMDU00029882	PRJEB85744	ERR14656479
AUSMDU00029871	Current study	A/May 2019	30	0	30	AUSMDU00029871	PRJEB85744	ERR14656504
AUSMDU00040981	Current study	C/Nov 2019	188	0	188	AUSMDU00040981	PRJEB85744	ERR14656528
AUSMDU00041658	Current study	C/Nov 2019	188	0	188	AUSMDU00041658	PRJEB85744	ERR14656527
AUSMDU00041659	Current study	C/Nov 2019	188	0	188	AUSMDU00041659	PRJEB85744	ERR14656525
AUSMDU00043691	Current study	C/Nov 2019	188	0	188	AUSMDU00043691	PRJEB85744	ERR14656522
AUSMDU00043683	Current study	C/Nov 2019	188	0	188	AUSMDU00043683	PRJEB85744	ERR14656514
AUSMDU00043686	Current study	C/Nov 2019	188	0	188	AUSMDU00043686	PRJEB85744	ERR14656517
AUSMDU00043692	Current study	C/Nov 2019	188	0	188	AUSMDU00043692	PRJEB85744	ERR14656523
AUSMDU00043682	Current study	C/Nov 2019	188	0	188	AUSMDU00043682	PRJEB85744	ERR14656513
AUSMDU00043684	Current study	C/Nov 2019	188	0	188	AUSMDU00043684	PRJEB85744	ERR14656515
AUSMDU00043689	Current study	C/Nov 2019	188	0	188	AUSMDU00043689	PRJEB85744	ERR14656520
AUSMDU00043687	Current study	C/Nov 2019	188	0	188	AUSMDU00043687	PRJEB85744	ERR14656518
AUSMDU00043690	Current study	C/Nov 2019	188	0	188	AUSMDU00043690	PRJEB85744	ERR14656521
AUSMDU00043693	Current study	C/Nov 2019	188	0	188	AUSMDU00043693	PRJEB85744	ERR14656524
AUSMDU00043688	Current study	C/Nov 2019	188	0	188	AUSMDU00043688	PRJEB85744	ERR14656519
AUSMDU00040982	Current study	C/Nov 2019	188	0	188	AUSMDU00040982	PRJEB85744	ERR14656526
AUSMDU00043685	Current study	C/Nov 2019	188	0	188	AUSMDU00043685	PRJEB85744	ERR14656516
AUSMDU00060158	Current study	G/Mar 2021	5	0	5	AUSMDU00060158	PRJEB85744	ERR14656498
AUSMDU00060169	Current study	G/Mar 2021	5	0	5	AUSMDU00060169	PRJEB85744	ERR14656499
2021-120727	Current study	A/Aug 2021	-	0	88	AUSMDU00065556	PRJEB85744	ERR14656530
2021-120728	Current study	A/Aug 2021	88	0	88	AUSMDU00065557	PRJEB85744	ERR14656529
2021-147115	Current study	C/Jul 2021	8	0	8	AUSMDU00066261	PRJEB85744	ERR14656502
2021-147116	Current study	C/Jul 2021	8	0	8	AUSMDU00066259	PRJEB85744	ERR14656503
2022-004860	Current study	F/Oct 2021	-	0	1	AUSMDU00067322	PRJEB85744	ERR14656501
2022-004861	Current study	F/Oct 2021	-	0	1	AUSMDU00067329	PRJEB85744	ERR14656500
AUSMDU00072418	Current study	A/Sep 2021	25	0		AUSMDU00072418	PRJEB85744	ERR14656531
AUSMDU00072419	Current study	A/Sep 2021	25	0		AUSMDU00072419	PRJEB85744	ERR14656532
2022-061459	Current study	E/Apr 2022	88	0	88	AUSMDU00070520	PRJEB85744	ERR14656509
2022-065838	Current study	E/Apr 2022	88	0	88	AUSMDU00070588	PRJEB85744	ERR14656497
2023-001146	Current study	D/Aug 2022	-	0	45	AUSMDU00080956	PRJEB85744	ERR14656512
2023-001148	Current study	D/Aug 2022	-	0	45	AUSMDU00080958	PRJEB85744	ERR14656510
2023-001147	Current study	D/Aug 2022	-	0	45	AUSMDU00080957	PRJEB85744	ERR14656511
2023-010753	Current study	A/Mar 2023	-	0	5	AUSMDU00084090	PRJEB85744	ERR14656536
2023-010755	Current study	A/Mar 2023	-	0	5	AUSMDU00084092	PRJEB85744	ERR14656534
2023-010754	Current study	A/Mar 2023	-	0	5	AUSMDU00084091	PRJEB85744	ERR14656535
2023-010756	Current study	A/Mar 2023	-	0	5	AUSMDU00084093	PRJEB85744	ERR14656533
BPH3299	Australian bacteraemia cohort		398	0		BPH3299	PRJEB22792	ERR2137391
BPH3492	Australian bacteraemia cohort		398	0		BPH3492	PRJEB22792	ERR2137580
BPH2795	Australian bacteraemia cohort		291	0		BPH2795	PRJEB22792	ERR2137106
BPH3598	Australian bacteraemia cohort		291	0		BPH3598	PRJEB22792	ERR2137685
BPH3661	Australian bacteraemia cohort		291	0		BPH3661	PRJEB22792	ERR2145174
BPH3691	Australian bacteraemia cohort		291	0		BPH3691	PRJEB22792	ERR2145204
BPH2934	Australian bacteraemia cohort		291	0		BPH2934	PRJEB22792	ERR2137231
BPH3205	Australian bacteraemia cohort		30	0	30	BPH3205	PRJEB22792	ERR2137297
BPH3229	Australian bacteraemia cohort		30	0	30	BPH3229	PRJEB22792	ERR2137321
BPH2776	Australian bacteraemia cohort		30	0	30	BPH2776	PRJEB22792	ERR2137087
BPH2863	Australian bacteraemia cohort		-	0	30	BPH2863	PRJEB27932	ERR2137167
BPH2777	Australian bacteraemia cohort		30	0	30	BPH2777	PRJEB27932	ERR2137088
BPH2834	Australian bacteraemia cohort		-	0	30	BPH2834	PRJEB22792	ERR2137139
BPH3490	Australian bacteraemia cohort		30	0	30	BPH3490	PRJEB22792	ERR2137578
BPH3330	Australian bacteraemia cohort		30	0	30	BPH3330	PRJEB22792	ERR2137422
BPH3669	Australian bacteraemia cohort		30	0	30	BPH3669	PRJEB22792	ERR2145182
BPH3373	Australian bacteraemia cohort		30	0	30	BPH3373	PRJEB22792	ERR2137465
BPH3468	Australian bacteraemia cohort		30	0	30	BPH3468	PRJEB22792	ERR2137556
BPH3345	Australian bacteraemia cohort		30	0	30	BPH3345	PRJEB22792	ERR2137437
BPH3561	Australian bacteraemia cohort		30	0	30	BPH3561	PRJEB22792	ERR2137648
BPH3524	Australian bacteraemia cohort		30	0	30	BPH3524	PRJEB22792	ERR2137611
BPH3548	Australian bacteraemia cohort		30	0	30	BPH3548	PRJEB22792	ERR2137635
BPH3606	Australian bacteraemia cohort		30	0	30	BPH3606	PRJEB22792	ERR2145120
BPH3663	Australian bacteraemia cohort		30	0	30	BPH3663	PRJEB22792	ERR2145176
BPH2945	Australian bacteraemia cohort		30	0	30	BPH2945	PRJEB22792	ERR2137242
BPH3705	Australian bacteraemia cohort		30	0	30	BPH3705	PRJEB22792	ERR2145218
BPH3269	Australian bacteraemia cohort		30	0	30	BPH3269	PRJEB22792	ERR2137361
BPH3219	Australian bacteraemia cohort		30	0	30	BPH3219	PRJEB22792	ERR2137311
BPH3448	Australian bacteraemia cohort		30	0	30	BPH3448	PRJEB22792	ERR2137537
BPH2938	Australian bacteraemia cohort		30	0	30	BPH2938	PRJEB22792	ERR2137235
BPH3567	Australian bacteraemia cohort		30	0	30	BPH3567	PRJEB22792	ERR2137654
BPH3377	Australian bacteraemia cohort		30	0	30	BPH3377	PRJEB22792	ERR2137469
BPH3242	Australian bacteraemia cohort		-	0	30	BPH3242	PRJEB22792	ERR2137334
BPH3335	Australian bacteraemia cohort		30	0	30	BPH3335	PRJEB22792	ERR2137427
BPH3310	Australian bacteraemia cohort		30	0	30	BPH3310	PRJEB22792	ERR2137402
BPH3395	Australian bacteraemia cohort		30	0	30	BPH3395	PRJEB22792	ERR2137485
BPH3720	Australian bacteraemia cohort		36	0	30	BPH3720	PRJEB22792	ERR2145233
BPH2724	Australian bacteraemia cohort		-	0	30	BPH2724	PRJEB22792	ERR2137036
BPH2752	Australian bacteraemia cohort		30	0	30	BPH2752	PRJEB22792	ERR2137064
BPH2761	Australian bacteraemia cohort		30	0	30	BPH2761	PRJEB22792	ERR2137073
BPH2759	Australian bacteraemia cohort		30	0	30	BPH2759	PRJEB22792	ERR2137071
BPH2878	Australian bacteraemia cohort		30	0	30	BPH2878	PRJEB22792	ERR2137180
BPH2971	Australian bacteraemia cohort		30	0	30	BPH2971	PRJEB22792	ERR2137268
BPH2768	Australian bacteraemia cohort		30	0	30	BPH2768	PRJEB22792	ERR2137080
BPH3351	Australian bacteraemia cohort		30	0	30	BPH3351	PRJEB22792	ERR2137443
BPH2970	Australian bacteraemia cohort		30	0	30	BPH2970	PRJEB22792	ERR2137267
BPH2893	Australian bacteraemia cohort		30	0	30	BPH2893	PRJEB22792	ERR2137194
BPH2906	Australian bacteraemia cohort		30	0	30	BPH2906	PRJEB27932	ERR2137207
BPH2915	Australian bacteraemia cohort		30	0	30	BPH2915	PRJEB22792	ERR2137216
BPH2853	Australian bacteraemia cohort		30	0	30	BPH2853	PRJEB22792	ERR2137157
BPH3552	Australian bacteraemia cohort		30	0	30	BPH3552	PRJEB22792	ERR2137639
BPH2750	Australian bacteraemia cohort		39	0	30	BPH2750	PRJEB27932	ERR2137062
BPH2805	Australian bacteraemia cohort		-	0	30	BPH2805	PRJEB22792	ERR2137116
BPH2861	Australian bacteraemia cohort		39	0	30	BPH2861	PRJEB27932	ERR2137165
BPH3289	Australian bacteraemia cohort		39	0	30	BPH3289	PRJEB22792	ERR2137381
BPH3371	Australian bacteraemia cohort		39	0	30	BPH3371	PRJEB22792	ERR2137463
BPH3536	Australian bacteraemia cohort		39	0	30	BPH3536	PRJEB22792	ERR2137623
BPH2935	Australian bacteraemia cohort		-	0	30	BPH2935	PRJEB22792	ERR2137232
BPH3225	Australian bacteraemia cohort		-	0	30	BPH3225	PRJEB22792	ERR2137317
BPH3267	Australian bacteraemia cohort		39	0	30	BPH3267	PRJEB22792	ERR2137359
BPH3603	Australian bacteraemia cohort		39	0	30	BPH3603	PRJEB22792	ERR2145117
BPH2973	Australian bacteraemia cohort		39	0	30	BPH2973	PRJEB27932	ERR2137270
BPH2987	Australian bacteraemia cohort		39	0	30	BPH2987	PRJEB27932	ERR2137284
BPH3647	Australian bacteraemia cohort		39	0	30	BPH3647	PRJEB22792	ERR2145160
BPH2929	Australian bacteraemia cohort		30	1	30	BPH2929	PRJEB22792	ERR2137226
BPH3358	Australian bacteraemia cohort		30	1	30	BPH3358	PRJEB22792	ERR2137450
BPH3576	Australian bacteraemia cohort		30	1	30	BPH3576	PRJEB22792	ERR2137663
BPH3230	Australian bacteraemia cohort		30	1	30	BPH3230	PRJEB22792	ERR2137322
BPH3633	Australian bacteraemia cohort		30	0	30	BPH3633	PRJEB22792	ERR2145146
BPH3671	Australian bacteraemia cohort		30	0	30	BPH3671	PRJEB22792	ERR2145184
BPH2875	Australian bacteraemia cohort		-	0		BPH2875	PRJEB22792	ERR2137178
BPH3291	Australian bacteraemia cohort		34	0		BPH3291	PRJEB22792	ERR2137383
BPH2897	Australian bacteraemia cohort		34	0		BPH2897	PRJEB27932	ERR2137198
BPH3206	Australian bacteraemia cohort		34	0		BPH3206	PRJEB22792	ERR2137298
BPH3442	Australian bacteraemia cohort		34	0		BPH3442	PRJEB22792	ERR2137531
BPH3474	Australian bacteraemia cohort		34	0		BPH3474	PRJEB22792	ERR2137562
BPH3699	Australian bacteraemia cohort		34	0		BPH3699	PRJEB22792	ERR2145212
BPH3565	Australian bacteraemia cohort		34	0		BPH3565	PRJEB22792	ERR2137652
BPH2732	Australian bacteraemia cohort		45	0	45	BPH2732	PRJEB27932	ERR2137044
BPH2766	Australian bacteraemia cohort		45	0	45	BPH2766	PRJEB22792	ERR2137078
BPH3293	Australian bacteraemia cohort		45	0	45	BPH3293	PRJEB22792	ERR2137385
BPH2736	Australian bacteraemia cohort		45	0	45	BPH2736	PRJEB22792	ERR2137048
BPH3350	Australian bacteraemia cohort		45	0	45	BPH3350	PRJEB22792	ERR2137442
BPH3381	Australian bacteraemia cohort		1795	0	45	BPH3381	PRJEB27932	ERR2137473
BPH3353	Australian bacteraemia cohort		45	0	45	BPH3353	PRJEB22792	ERR2137445
BPH3617	Australian bacteraemia cohort		45	0	45	BPH3617	PRJEB22792	ERR2145131
BPH2952	Australian bacteraemia cohort		45	1	45	BPH2952	PRJEB27932	ERR2137249
BPH3430	Australian bacteraemia cohort		45	0	45	BPH3430	PRJEB22792	ERR2137519
BPH3622	Australian bacteraemia cohort		45	0	45	BPH3622	PRJEB22792	ERR2145136
BPH3559	Australian bacteraemia cohort		45	0	45	BPH3559	PRJEB22792	ERR2137646
BPH3665	Australian bacteraemia cohort		45	0	45	BPH3665	PRJEB22792	ERR2145178
BPH2993	Australian bacteraemia cohort		1970	0	45	BPH2993	PRJEB22792	ERR2137290
BPH2865	Australian bacteraemia cohort		46	0	45	BPH2865	PRJEB22792	ERR2137169
BPH2917	Australian bacteraemia cohort		46	0	45	BPH2917	PRJEB22792	ERR2137218
BPH2706	Australian bacteraemia cohort		508	0	45	BPH2706	PRJEB22792	ERR2137018
BPH2810	Australian bacteraemia cohort		508	0	45	BPH2810	PRJEB22792	ERR2137120
BPH3235	Australian bacteraemia cohort		508	0	45	BPH3235	PRJEB22792	ERR2137327
BPH3420	Australian bacteraemia cohort		508	0	45	BPH3420	PRJEB22792	ERR2137509
BPH3637	Australian bacteraemia cohort		508	0	45	BPH3637	PRJEB22792	ERR2145150
BPH3233	Australian bacteraemia cohort		508	0	45	BPH3233	PRJEB22792	ERR2137325
BPH2713	Australian bacteraemia cohort		45	0	45	BPH2713	PRJEB22792	ERR2137025
BPH2717	Australian bacteraemia cohort		45	0	45	BPH2717	PRJEB22792	ERR2137029
BPH2806	Australian bacteraemia cohort		45	0	45	BPH2806	PRJEB22792	ERR2137117
BPH2909	Australian bacteraemia cohort		-	0	45	BPH2909	PRJEB22792	ERR2137210
BPH3201	Australian bacteraemia cohort		45	0	45	BPH3201	PRJEB22792	ERR2137293
BPH3378	Australian bacteraemia cohort		45	0	45	BPH3378	PRJEB22792	ERR2137470
BPH3500	Australian bacteraemia cohort		45	0	45	BPH3500	PRJEB22792	ERR2137587
BPH3450	Australian bacteraemia cohort		45	0	45	BPH3450	PRJEB22792	ERR2137538
BPH3506	Australian bacteraemia cohort		45	0	45	BPH3506	PRJEB22792	ERR2137593
BPH3487	Australian bacteraemia cohort		45	0	45	BPH3487	PRJEB22792	ERR2137575
BPH3713	Australian bacteraemia cohort		45	0	45	BPH3713	PRJEB22792	ERR2145226
BPH3534	Australian bacteraemia cohort		-	0	45	BPH3534	PRJEB22792	ERR2137621
BPH3243	Australian bacteraemia cohort		45	0	45	BPH3243	PRJEB22792	ERR2137335
BPH3222	Australian bacteraemia cohort		45	0	45	BPH3222	PRJEB22792	ERR2137314
BPH3312	Australian bacteraemia cohort		45	0	45	BPH3312	PRJEB22792	ERR2137404
BPH2725	Australian bacteraemia cohort		45	0	45	BPH2725	PRJEB22792	ERR2137037
BPH3409	Australian bacteraemia cohort		-	0	45	BPH3409	PRJEB22792	ERR2137498
BPH2992	Australian bacteraemia cohort		-	0	45	BPH2992	PRJEB22792	ERR2137289
BPH3406	Australian bacteraemia cohort		45	0	45	BPH3406	PRJEB22792	ERR2137495
BPH3466	Australian bacteraemia cohort		45	0	45	BPH3466	PRJEB22792	ERR2137554
BPH3341	Australian bacteraemia cohort		45	0	45	BPH3341	PRJEB22792	ERR2137433
BPH3414	Australian bacteraemia cohort		45	0	45	BPH3414	PRJEB22792	ERR2137503
BPH2728	Australian bacteraemia cohort		45	1	45	BPH2728	PRJEB27932	ERR2137040
BPH2902	Australian bacteraemia cohort		45	1	45	BPH2902	PRJEB27932	ERR2137203
BPH2887	Australian bacteraemia cohort		45	1	45	BPH2887	PRJEB27932	ERR2137189
BPH2927	Australian bacteraemia cohort		45	0	45	BPH2927	PRJEB22792	ERR2137224
BPH3407	Australian bacteraemia cohort		45	1	45	BPH3407	PRJEB22792	ERR2137496
BPH3497	Australian bacteraemia cohort		45	1	45	BPH3497	PRJEB22792	ERR2137585
BPH3505	Australian bacteraemia cohort		45	1	45	BPH3505	PRJEB22792	ERR2137592
BPH3477	Australian bacteraemia cohort		45	1	45	BPH3477	PRJEB22792	ERR2137565
BPH3479	Australian bacteraemia cohort		45	1	45	BPH3479	PRJEB22792	ERR2137567
BPH3539	Australian bacteraemia cohort		45	1	45	BPH3539	PRJEB22792	ERR2137626
BPH3537	Australian bacteraemia cohort		-	1	45	BPH3537	PRJEB22792	ERR2137624
BPH3352	Australian bacteraemia cohort		45	1	45	BPH3352	PRJEB27932	ERR2137444
BPH3517	Australian bacteraemia cohort		45	1	45	BPH3517	PRJEB22792	ERR2137604
BPH3390	Australian bacteraemia cohort		45	1	45	BPH3390	PRJEB27932	ERR2137480
BPH2770	Australian bacteraemia cohort		45	1	45	BPH2770	PRJEB27932	ERR2137082
BPH3340	Australian bacteraemia cohort		45	1	45	BPH3340	PRJEB22792	ERR2137432
BPH2792	Australian bacteraemia cohort		45	1	45	BPH2792	PRJEB22792	ERR2137103
BPH3338	Australian bacteraemia cohort		45	1	45	BPH3338	PRJEB22792	ERR2137430
BPH2775	Australian bacteraemia cohort		8	0	8	BPH2775	PRJEB22792	ERR2137086
BPH2854	Australian bacteraemia cohort		8	1	8	BPH2854	PRJEB22792	ERR2137158
BPH2746	Australian bacteraemia cohort		8	0	8	BPH2746	PRJEB22792	ERR2137058
BPH2989	Australian bacteraemia cohort		2176	0	8	BPH2989	PRJEB27932	ERR2137286
BPH2831	Australian bacteraemia cohort		8	0	8	BPH2831	PRJEB22792	ERR2137138
BPH3215	Australian bacteraemia cohort		8	0	8	BPH3215	PRJEB22792	ERR2137307
BPH2829	Australian bacteraemia cohort		8	0	8	BPH2829	PRJEB22792	ERR2137136
BPH2840	Australian bacteraemia cohort		8	0	8	BPH2840	PRJEB27932	ERR2137145
BPH2707	Australian bacteraemia cohort		8	0	8	BPH2707	PRJEB22792	ERR2137019
BPH2986	Australian bacteraemia cohort		8	1	8	BPH2986	PRJEB22792	ERR2137283
BPH3718	Australian bacteraemia cohort		8	1	8	BPH3718	PRJEB22792	ERR2145231
BPH2899	Australian bacteraemia cohort		-	0	8	BPH2899	PRJEB22792	ERR2137200
BPH3522	Australian bacteraemia cohort		8	0	8	BPH3522	PRJEB22792	ERR2137609
BPH2932	Australian bacteraemia cohort		8	0	8	BPH2932	PRJEB22792	ERR2137229
BPH3326	Australian bacteraemia cohort		8	0	8	BPH3326	PRJEB22792	ERR2137418
BPH3361	Australian bacteraemia cohort		8	0	8	BPH3361	PRJEB22792	ERR2137453
BPH2957	Australian bacteraemia cohort		-	0	8	BPH2957	PRJEB22792	ERR2137254
BPH2937	Australian bacteraemia cohort		8	0	8	BPH2937	PRJEB22792	ERR2137234
BPH2744	Australian bacteraemia cohort		-	0	8	BPH2744	PRJEB22792	ERR2137056
BPH3554	Australian bacteraemia cohort		-	0	8	BPH3554	PRJEB22792	ERR2137641
BPH2968	Australian bacteraemia cohort		8	0	8	BPH2968	PRJEB22792	ERR2137265
BPH2836	Australian bacteraemia cohort		8	0	8	BPH2836	PRJEB22792	ERR2137141
BPH2721	Australian bacteraemia cohort		8	0	8	BPH2721	PRJEB22792	ERR2137033
BPH2703	Australian bacteraemia cohort		8	0	8	BPH2703	PRJEB22792	ERR2137015
BPH3560	Australian bacteraemia cohort		8	0	8	BPH3560	PRJEB22792	ERR2137647
BPH2951	Australian bacteraemia cohort		340	0	8	BPH2951	PRJEB22792	ERR2137248
BPH2965	Australian bacteraemia cohort		8	0	8	BPH2965	PRJEB27932	ERR2137262
BPH3337	Australian bacteraemia cohort		8	0	8	BPH3337	PRJEB27932	ERR2137429
BPH3357	Australian bacteraemia cohort		1152	0	8	BPH3357	PRJEB22792	ERR2137449
BPH3408	Australian bacteraemia cohort		8	0	8	BPH3408	PRJEB22792	ERR2137497
BPH3621	Australian bacteraemia cohort		8	0	8	BPH3621	PRJEB22792	ERR2145135
BPH2710	Australian bacteraemia cohort		239	1	239	BPH2710	PRJEB22792	ERR2137022
BPH2780	Australian bacteraemia cohort		239	1	239	BPH2780	PRJEB22792	ERR2137091
BPH2896	Australian bacteraemia cohort		239	1	239	BPH2896	PRJEB22792	ERR2137197
BPH3382	Australian bacteraemia cohort		239	0	239	BPH3382	PRJEB22792	ERR2137474
BPH3483	Australian bacteraemia cohort		239	1	239	BPH3483	PRJEB22792	ERR2137571
BPH2726	Australian bacteraemia cohort		239	0	239	BPH2726	PRJEB27932	ERR2137038
BPH3376	Australian bacteraemia cohort		239	1	239	BPH3376	PRJEB22792	ERR2137468
BPH3372	Australian bacteraemia cohort		239	1	239	BPH3372	PRJEB22792	ERR2137464
BPH3435	Australian bacteraemia cohort		239	1	239	BPH3435	PRJEB22792	ERR2137524
BPH2781	Australian bacteraemia cohort		239	1	239	BPH2781	PRJEB22792	ERR2137092
BPH2976	Australian bacteraemia cohort		-	1	239	BPH2976	PRJEB27932	ERR2137273
BPH2824	Australian bacteraemia cohort		239	1	239	BPH2824	PRJEB22792	ERR2137131
BPH3362	Australian bacteraemia cohort		239	1	239	BPH3362	PRJEB22792	ERR2137454
BPH3366	Australian bacteraemia cohort		239	1	239	BPH3366	PRJEB22792	ERR2137458
BPH2747	Australian bacteraemia cohort		239	1	239	BPH2747	PRJEB27932	ERR2137059
BPH3401	Australian bacteraemia cohort		239	1	239	BPH3401	PRJEB27932	ERR2137491
BPH3493	Australian bacteraemia cohort		239	1	239	BPH3493	PRJEB22792	ERR2137581
BPH3417	Australian bacteraemia cohort		239	1	239	BPH3417	PRJEB27932	ERR2137506
BPH3463	Australian bacteraemia cohort		239	1	239	BPH3463	PRJEB22792	ERR2137551
BPH3433	Australian bacteraemia cohort		239	1	239	BPH3433	PRJEB27932	ERR2137522
BPH3523	Australian bacteraemia cohort		239	1	239	BPH3523	PRJEB22792	ERR2137610
BPH3527	Australian bacteraemia cohort		239	1	239	BPH3527	PRJEB22792	ERR2137614
BPH3529	Australian bacteraemia cohort		239	1	239	BPH3529	PRJEB22792	ERR2137616
BPH3332	Australian bacteraemia cohort		239	1	239	BPH3332	PRJEB22792	ERR2137424
BPH3451	Australian bacteraemia cohort		239	1	239	BPH3451	PRJEB22792	ERR2137539
BPH3348	Australian bacteraemia cohort		239	1	239	BPH3348	PRJEB27932	ERR2137440
BPH3368	Australian bacteraemia cohort		239	1	239	BPH3368	PRJEB22792	ERR2137460
BPH2947	Australian bacteraemia cohort		239	1	239	BPH2947	PRJEB27932	ERR2137244
BPH3439	Australian bacteraemia cohort		239	1	239	BPH3439	PRJEB22792	ERR2137528
BPH3453	Australian bacteraemia cohort		239	1	239	BPH3453	PRJEB27932	ERR2137541
BPH3455	Australian bacteraemia cohort		239	1	239	BPH3455	PRJEB22792	ERR2137543
BPH3457	Australian bacteraemia cohort		239	1	239	BPH3457	PRJEB22792	ERR2137545
BPH3533	Australian bacteraemia cohort		239	1	239	BPH3533	PRJEB22792	ERR2137620
BPH3431	Australian bacteraemia cohort		239	1	239	BPH3431	PRJEB22792	ERR2137520
BPH3469	Australian bacteraemia cohort		239	1	239	BPH3469	PRJEB22792	ERR2137557
BPH3403	Australian bacteraemia cohort		239	1	239	BPH3403	PRJEB22792	ERR2137493
BPH3413	Australian bacteraemia cohort		239	1	239	BPH3413	PRJEB22792	ERR2137502
BPH3525	Australian bacteraemia cohort		239	1	239	BPH3525	PRJEB22792	ERR2137612
BPH3499	Australian bacteraemia cohort		239	1	239	BPH3499	PRJEB22792	ERR2137586
BPH3344	Australian bacteraemia cohort		239	0	239	BPH3344	PRJEB22792	ERR2137436
BPH2718	Australian bacteraemia cohort		239	1	239	BPH2718	PRJEB22792	ERR2137030
BPH2946	Australian bacteraemia cohort		239	1	239	BPH2946	PRJEB22792	ERR2137243
BPH2798	Australian bacteraemia cohort		239	1	239	BPH2798	PRJEB22792	ERR2137109
BPH3465	Australian bacteraemia cohort		239	1	239	BPH3465	PRJEB22792	ERR2137553
BPH3370	Australian bacteraemia cohort		239	1	239	BPH3370	PRJEB22792	ERR2137462
BPH2779	Australian bacteraemia cohort		239	1	239	BPH2779	PRJEB22792	ERR2137090
BPH3394	Australian bacteraemia cohort		239	1	239	BPH3394	PRJEB22792	ERR2137484
BPH3328	Australian bacteraemia cohort		239	1	239	BPH3328	PRJEB22792	ERR2137420
BPH3485	Australian bacteraemia cohort		239	1	239	BPH3485	PRJEB22792	ERR2137573
BPH3511	Australian bacteraemia cohort		239	1	239	BPH3511	PRJEB22792	ERR2137598
BPH3356	Australian bacteraemia cohort		239	1	239	BPH3356	PRJEB27932	ERR2137448
BPH3547	Australian bacteraemia cohort		239	1	239	BPH3547	PRJEB22792	ERR2137634
BPH3324	Australian bacteraemia cohort		239	1	239	BPH3324	PRJEB22792	ERR2137416
BPH3531	Australian bacteraemia cohort		239	1	239	BPH3531	PRJEB22792	ERR2137618
BPH3360	Australian bacteraemia cohort		239	1	239	BPH3360	PRJEB22792	ERR2137452
BPH3535	Australian bacteraemia cohort		239	1	239	BPH3535	PRJEB27932	ERR2137622
BPH3346	Australian bacteraemia cohort		239	1	239	BPH3346	PRJEB22792	ERR2137438
BPH3443	Australian bacteraemia cohort		239	1	239	BPH3443	PRJEB22792	ERR2137532
BPH3545	Australian bacteraemia cohort		239	1	239	BPH3545	PRJEB22792	ERR2137632
BPH3473	Australian bacteraemia cohort		-	1	239	BPH3473	PRJEB22792	ERR2137561
BPH3234	Australian bacteraemia cohort		239	1	239	BPH3234	PRJEB22792	ERR2137326
BPH2723	Australian bacteraemia cohort		239	1	239	BPH2723	PRJEB22792	ERR2137035
BPH3507	Australian bacteraemia cohort		239	1	239	BPH3507	PRJEB22792	ERR2137594
BPH3549	Australian bacteraemia cohort		239	1	239	BPH3549	PRJEB22792	ERR2137636
BPH3495	Australian bacteraemia cohort		239	1	239	BPH3495	PRJEB22792	ERR2137583
BPH3727	Australian bacteraemia cohort		368	1	239	BPH3727	PRJEB22792	ERR2145240
BPH2787	Australian bacteraemia cohort		239	1	239	BPH2787	PRJEB22792	ERR2137098
BPH3704	Australian bacteraemia cohort		239	1	239	BPH3704	PRJEB22792	ERR2145217
BPH3646	Australian bacteraemia cohort		239	1	239	BPH3646	PRJEB22792	ERR2145159
BPH3698	Australian bacteraemia cohort		239	1	239	BPH3698	PRJEB22792	ERR2145211
BPH3666	Australian bacteraemia cohort		239	1	239	BPH3666	PRJEB22792	ERR2145179
BPH3702	Australian bacteraemia cohort		239	1	239	BPH3702	PRJEB22792	ERR2145215
BPH3712	Australian bacteraemia cohort		239	1	239	BPH3712	PRJEB22792	ERR2145225
BPH3636	Australian bacteraemia cohort		239	1	239	BPH3636	PRJEB22792	ERR2145149
BPH3668	Australian bacteraemia cohort		239	1	239	BPH3668	PRJEB22792	ERR2145181
BPH3706	Australian bacteraemia cohort		239	1	239	BPH3706	PRJEB27932	ERR2145219
BPH3710	Australian bacteraemia cohort		239	1	239	BPH3710	PRJEB22792	ERR2145223
BPH3658	Australian bacteraemia cohort		239	1	239	BPH3658	PRJEB22792	ERR2145171
BPH3672	Australian bacteraemia cohort		239	1	239	BPH3672	PRJEB22792	ERR2145185
BPH3692	Australian bacteraemia cohort		239	1	239	BPH3692	PRJEB22792	ERR2145205
BPH3678	Australian bacteraemia cohort		239	1	239	BPH3678	PRJEB22792	ERR2145191
BPH3648	Australian bacteraemia cohort		239	1	239	BPH3648	PRJEB22792	ERR2145161
BPH3650	Australian bacteraemia cohort		239	1	239	BPH3650	PRJEB22792	ERR2145163
BPH3652	Australian bacteraemia cohort		239	1	239	BPH3652	PRJEB22792	ERR2145165
BPH3676	Australian bacteraemia cohort		239	1	239	BPH3676	PRJEB22792	ERR2145189
BPH3694	Australian bacteraemia cohort		239	1	239	BPH3694	PRJEB27932	ERR2145207
BPH3640	Australian bacteraemia cohort		239	1	239	BPH3640	PRJEB22792	ERR2145153
BPH3688	Australian bacteraemia cohort		239	1	239	BPH3688	PRJEB22792	ERR2145201
BPH3662	Australian bacteraemia cohort		239	1	239	BPH3662	PRJEB22792	ERR2145175
BPH2869	Australian bacteraemia cohort		239	1	239	BPH2869	PRJEB22792	ERR2137172
BPH3670	Australian bacteraemia cohort		239	1	239	BPH3670	PRJEB22792	ERR2145183
BPH3638	Australian bacteraemia cohort		239	1	239	BPH3638	PRJEB22792	ERR2145151
BPH3644	Australian bacteraemia cohort		239	1	239	BPH3644	PRJEB22792	ERR2145157
BPH3202	Australian bacteraemia cohort		239	1	239	BPH3202	PRJEB22792	ERR2137294
BPH3643	Australian bacteraemia cohort		239	0	239	BPH3643	PRJEB22792	ERR2145156
BPH3700	Australian bacteraemia cohort		239	1	239	BPH3700	PRJEB22792	ERR2145213
BPH3674	Australian bacteraemia cohort		239	1	239	BPH3674	PRJEB27932	ERR2145187
BPH3684	Australian bacteraemia cohort		239	1	239	BPH3684	PRJEB22792	ERR2145197
BPH3660	Australian bacteraemia cohort		239	0	239	BPH3660	PRJEB22792	ERR2145173
BPH3682	Australian bacteraemia cohort		239	1	239	BPH3682	PRJEB22792	ERR2145195
BPH3686	Australian bacteraemia cohort		239	1	239	BPH3686	PRJEB22792	ERR2145199
BPH3208	Australian bacteraemia cohort		239	1	239	BPH3208	PRJEB22792	ERR2137300
BPH3250	Australian bacteraemia cohort		239	1	239	BPH3250	PRJEB22792	ERR2137342
BPH3260	Australian bacteraemia cohort		239	1	239	BPH3260	PRJEB22792	ERR2137352
BPH3220	Australian bacteraemia cohort		239	1	239	BPH3220	PRJEB22792	ERR2137312
BPH3306	Australian bacteraemia cohort		239	1	239	BPH3306	PRJEB22792	ERR2137398
BPH3262	Australian bacteraemia cohort		239	1	239	BPH3262	PRJEB22792	ERR2137354
BPH3708	Australian bacteraemia cohort		239	1	239	BPH3708	PRJEB22792	ERR2145221
BPH3634	Australian bacteraemia cohort		239	1	239	BPH3634	PRJEB22792	ERR2145147
BPH3541	Australian bacteraemia cohort		239	1	239	BPH3541	PRJEB22792	ERR2137628
BPH3254	Australian bacteraemia cohort		239	1	239	BPH3254	PRJEB22792	ERR2137346
BPH3632	Australian bacteraemia cohort		239	1	239	BPH3632	PRJEB22792	ERR2145145
BPH3696	Australian bacteraemia cohort		239	1	239	BPH3696	PRJEB22792	ERR2145209
BPH3664	Australian bacteraemia cohort		239	1	239	BPH3664	PRJEB22792	ERR2145177
BPH3543	Australian bacteraemia cohort		239	1	239	BPH3543	PRJEB22792	ERR2137630
BPH2827	Australian bacteraemia cohort		239	1	239	BPH2827	PRJEB22792	ERR2137134
BPH3680	Australian bacteraemia cohort		239	1	239	BPH3680	PRJEB22792	ERR2145193
BPH3204	Australian bacteraemia cohort		1282	1	239	BPH3204	PRJEB22792	ERR2137296
BPH3226	Australian bacteraemia cohort		1282	1	239	BPH3226	PRJEB22792	ERR2137318
BPH3320	Australian bacteraemia cohort		1282	1	239	BPH3320	PRJEB22792	ERR2137412
BPH3290	Australian bacteraemia cohort		1282	1	239	BPH3290	PRJEB22792	ERR2137382
BPH3236	Australian bacteraemia cohort		-	1	239	BPH3236	PRJEB22792	ERR2137328
BPH3258	Australian bacteraemia cohort		-	1	239	BPH3258	PRJEB22792	ERR2137350
BPH3316	Australian bacteraemia cohort		-	1	239	BPH3316	PRJEB22792	ERR2137408
BPH3276	Australian bacteraemia cohort		239	1	239	BPH3276	PRJEB22792	ERR2137368
BPH3244	Australian bacteraemia cohort		239	1	239	BPH3244	PRJEB22792	ERR2137336
BPH3284	Australian bacteraemia cohort		239	1	239	BPH3284	PRJEB22792	ERR2137376
BPH3272	Australian bacteraemia cohort		239	1	239	BPH3272	PRJEB22792	ERR2137364
BPH3266	Australian bacteraemia cohort		239	1	239	BPH3266	PRJEB22792	ERR2137358
BPH2788	Australian bacteraemia cohort		15	0	15	BPH2788	PRJEB22792	ERR2137099
BPH3609	Australian bacteraemia cohort		15	0	15	BPH3609	PRJEB22792	ERR2145123
BPH3619	Australian bacteraemia cohort		15	0	15	BPH3619	PRJEB22792	ERR2145133
BPH3723	Australian bacteraemia cohort		1160	0	15	BPH3723	PRJEB22792	ERR2145236
BPH2702	Australian bacteraemia cohort		15	0	15	BPH2702	PRJEB22792	ERR2137014
BPH3383	Australian bacteraemia cohort		199	0	15	BPH3383	PRJEB22792	ERR2137475
BPH2712	Australian bacteraemia cohort		15	0	15	BPH2712	PRJEB22792	ERR2137024
BPH2958	Australian bacteraemia cohort		15	0	15	BPH2958	PRJEB22792	ERR2137255
BPH2916	Australian bacteraemia cohort		15	0	15	BPH2916	PRJEB22792	ERR2137217
BPH3302	Australian bacteraemia cohort		-	0	15	BPH3302	PRJEB22792	ERR2137394
BPH3581	Australian bacteraemia cohort		15	0	15	BPH3581	PRJEB22792	ERR2137668
BPH3327	Australian bacteraemia cohort		15	0	15	BPH3327	PRJEB22792	ERR2137419
BPH2816	Australian bacteraemia cohort		15	0	15	BPH2816	PRJEB22792	ERR2137123
BPH3518	Australian bacteraemia cohort		15	0	15	BPH3518	PRJEB22792	ERR2137605
BPH2737	Australian bacteraemia cohort		-	0	15	BPH2737	PRJEB27932	ERR2137049
BPH3496	Australian bacteraemia cohort		15	0	15	BPH3496	PRJEB22792	ERR2137584
BPH2811	Australian bacteraemia cohort		15	0	15	BPH2811	PRJEB22792	ERR2137121
BPH2908	Australian bacteraemia cohort		15	0	15	BPH2908	PRJEB22792	ERR2137209
BPH2984	Australian bacteraemia cohort		15	0	15	BPH2984	PRJEB22792	ERR2137281
BPH3261	Australian bacteraemia cohort		15	0	15	BPH3261	PRJEB22792	ERR2137353
BPH3283	Australian bacteraemia cohort		15	0	15	BPH3283	PRJEB22792	ERR2137375
BPH3458	Australian bacteraemia cohort		15	0	15	BPH3458	PRJEB22792	ERR2137546
BPH3355	Australian bacteraemia cohort		-	0	15	BPH3355	PRJEB22792	ERR2137447
BPH3655	Australian bacteraemia cohort		15	0	15	BPH3655	PRJEB22792	ERR2145168
BPH3389	Australian bacteraemia cohort		15	0	15	BPH3389	PRJEB22792	ERR2137479
BPH3460	Australian bacteraemia cohort		15	0	15	BPH3460	PRJEB22792	ERR2137548
BPH3526	Australian bacteraemia cohort		15	0	15	BPH3526	PRJEB22792	ERR2137613
BPH3726	Australian bacteraemia cohort		15	0	15	BPH3726	PRJEB22792	ERR2145239
BPH3209	Australian bacteraemia cohort		15	0	15	BPH3209	PRJEB22792	ERR2137301
BPH3509	Australian bacteraemia cohort		15	0	15	BPH3509	PRJEB22792	ERR2137596
BPH3476	Australian bacteraemia cohort		15	0	15	BPH3476	PRJEB22792	ERR2137564
BPH3593	Australian bacteraemia cohort		15	0	15	BPH3593	PRJEB22792	ERR2137680
BPH3657	Australian bacteraemia cohort		15	0	15	BPH3657	PRJEB22792	ERR2145170
BPH3331	Australian bacteraemia cohort		15	0	15	BPH3331	PRJEB22792	ERR2137423
BPH3564	Australian bacteraemia cohort		-	0	15	BPH3564	PRJEB22792	ERR2137651
BPH2765	Australian bacteraemia cohort		15	0	15	BPH2765	PRJEB22792	ERR2137077
BPH3532	Australian bacteraemia cohort		-	0	15	BPH3532	PRJEB22792	ERR2137619
BPH3343	Australian bacteraemia cohort		15	0	15	BPH3343	PRJEB22792	ERR2137435
BPH3303	Australian bacteraemia cohort		15	0	15	BPH3303	PRJEB22792	ERR2137395
BPH2855	Australian bacteraemia cohort		15	0	15	BPH2855	PRJEB22792	ERR2137159
BPH3375	Australian bacteraemia cohort		15	0	15	BPH3375	PRJEB22792	ERR2137467
BPH2866	Australian bacteraemia cohort		15	0	15	BPH2866	PRJEB22792	ERR2137170
BPH2972	Australian bacteraemia cohort		582	0		BPH2972	PRJEB22792	ERR2137269
BPH3677	Australian bacteraemia cohort		582	0		BPH3677	PRJEB22792	ERR2145190
BPH3709	Australian bacteraemia cohort		582	0		BPH3709	PRJEB22792	ERR2145222
BPH2739	Australian bacteraemia cohort		-	0	20	BPH2739	PRJEB27932	ERR2137051
BPH2962	Australian bacteraemia cohort		20	0	20	BPH2962	PRJEB27932	ERR2137259
BPH2749	Australian bacteraemia cohort		20	0	20	BPH2749	PRJEB22792	ERR2137061
BPH3689	Australian bacteraemia cohort		20	0	20	BPH3689	PRJEB22792	ERR2145202
BPH2994	Australian bacteraemia cohort		20	0	20	BPH2994	PRJEB22792	ERR2137291
BPH3436	Australian bacteraemia cohort		20	0	20	BPH3436	PRJEB22792	ERR2137525
BPH3482	Australian bacteraemia cohort		20	0	20	BPH3482	PRJEB22792	ERR2137570
BPH3508	Australian bacteraemia cohort		20	0	20	BPH3508	PRJEB22792	ERR2137595
BPH3615	Australian bacteraemia cohort		20	0	20	BPH3615	PRJEB22792	ERR2145129
BPH3354	Australian bacteraemia cohort		20	0	20	BPH3354	PRJEB22792	ERR2137446
BPH3423	Australian bacteraemia cohort		20	0	20	BPH3423	PRJEB27932	ERR2137512
BPH3434	Australian bacteraemia cohort		20	0	20	BPH3434	PRJEB22792	ERR2137523
BPH2844	Australian bacteraemia cohort		20	0	20	BPH2844	PRJEB22792	ERR2137149
BPH3311	Australian bacteraemia cohort		20	0	20	BPH3311	PRJEB22792	ERR2137403
BPH3313	Australian bacteraemia cohort		20	0	20	BPH3313	PRJEB22792	ERR2137405
BPH3314	Australian bacteraemia cohort		20	0	20	BPH3314	PRJEB22792	ERR2137406
BPH3265	Australian bacteraemia cohort		20	0	20	BPH3265	PRJEB22792	ERR2137357
BPH3563	Australian bacteraemia cohort		20	0	20	BPH3563	PRJEB22792	ERR2137650
BPH3562	Australian bacteraemia cohort		20	0	20	BPH3562	PRJEB22792	ERR2137649
BPH3255	Australian bacteraemia cohort		20	0	20	BPH3255	PRJEB22792	ERR2137347
BPH2912	Australian bacteraemia cohort		1	0	1	BPH2912	PRJEB22792	ERR2137213
BPH3275	Australian bacteraemia cohort		1	0	1	BPH3275	PRJEB22792	ERR2137367
BPH3730	Australian bacteraemia cohort		1	0	1	BPH3730	PRJEB22792	ERR2145243
BPH3599	Australian bacteraemia cohort		1	0	1	BPH3599	PRJEB22792	ERR2137686
BPH2812	Australian bacteraemia cohort		1	1	1	BPH2812	PRJEB22792	ERR2137122
BPH3592	Australian bacteraemia cohort		-	1	1	BPH3592	PRJEB22792	ERR2137679
BPH3630	Australian bacteraemia cohort		1	1	1	BPH3630	PRJEB22792	ERR2145143
BPH2949	Australian bacteraemia cohort		1	1	1	BPH2949	PRJEB22792	ERR2137246
BPH3461	Australian bacteraemia cohort		1	1	1	BPH3461	PRJEB22792	ERR2137549
BPH3246	Australian bacteraemia cohort		1	1	1	BPH3246	PRJEB22792	ERR2137338
BPH3294	Australian bacteraemia cohort		1	1	1	BPH3294	PRJEB22792	ERR2137386
BPH3288	Australian bacteraemia cohort		1	1	1	BPH3288	PRJEB22792	ERR2137380
BPH3596	Australian bacteraemia cohort		-	1	1	BPH3596	PRJEB22792	ERR2137683
BPH3628	Australian bacteraemia cohort		-	1	1	BPH3628	PRJEB22792	ERR2145141
BPH3614	Australian bacteraemia cohort		1	1	1	BPH3614	PRJEB22792	ERR2145128
BPH3447	Australian bacteraemia cohort		1	1	1	BPH3447	PRJEB22792	ERR2137536
BPH3551	Australian bacteraemia cohort		1	1	1	BPH3551	PRJEB22792	ERR2137638
BPH3308	Australian bacteraemia cohort		1	1	1	BPH3308	PRJEB22792	ERR2137400
BPH3521	Australian bacteraemia cohort		-	1	1	BPH3521	PRJEB22792	ERR2137608
BPH2954	Australian bacteraemia cohort		1	1	1	BPH2954	PRJEB22792	ERR2137251
BPH3464	Australian bacteraemia cohort		1	0	1	BPH3464	PRJEB22792	ERR2137552
BPH2839	Australian bacteraemia cohort		1	0	1	BPH2839	PRJEB22792	ERR2137144
BPH2922	Australian bacteraemia cohort		1	0	1	BPH2922	PRJEB22792	ERR2137223
BPH3573	Australian bacteraemia cohort		1	1	1	BPH3573	PRJEB22792	ERR2137660
BPH3569	Australian bacteraemia cohort		1	0	1	BPH3569	PRJEB22792	ERR2137656
BPH3315	Australian bacteraemia cohort		1	0	1	BPH3315	PRJEB22792	ERR2137407
BPH3494	Australian bacteraemia cohort		1	0	1	BPH3494	PRJEB22792	ERR2137582
BPH3364	Australian bacteraemia cohort		1	0	1	BPH3364	PRJEB22792	ERR2137456
BPH2822	Australian bacteraemia cohort		1	0	1	BPH2822	PRJEB22792	ERR2137129
BPH2848	Australian bacteraemia cohort		1	0	1	BPH2848	PRJEB22792	ERR2137153
BPH3470	Australian bacteraemia cohort		1	0	1	BPH3470	PRJEB22792	ERR2137558
BPH3444	Australian bacteraemia cohort		1	0	1	BPH3444	PRJEB22792	ERR2137533
BPH3325	Australian bacteraemia cohort		1	0	1	BPH3325	PRJEB22792	ERR2137417
BPH3440	Australian bacteraemia cohort		1	0	1	BPH3440	PRJEB22792	ERR2137529
BPH3397	Australian bacteraemia cohort		1	0	1	BPH3397	PRJEB22792	ERR2137487
BPH3228	Australian bacteraemia cohort		1	1	1	BPH3228	PRJEB22792	ERR2137320
BPH3248	Australian bacteraemia cohort		1	1	1	BPH3248	PRJEB22792	ERR2137340
BPH3681	Australian bacteraemia cohort		-	0	1	BPH3681	PRJEB22792	ERR2145194
BPH3418	Australian bacteraemia cohort		1	0	1	BPH3418	PRJEB22792	ERR2137507
BPH3342	Australian bacteraemia cohort		1	0	1	BPH3342	PRJEB22792	ERR2137434
BPH3583	Australian bacteraemia cohort		1	1	1	BPH3583	PRJEB22792	ERR2137670
BPH3685	Australian bacteraemia cohort		1	0	1	BPH3685	PRJEB22792	ERR2145198
BPH3279	Australian bacteraemia cohort		1	0	1	BPH3279	PRJEB22792	ERR2137371
BPH3729	Australian bacteraemia cohort		1	0	1	BPH3729	PRJEB22792	ERR2145242
BPH2760	Australian bacteraemia cohort		1	0	1	BPH2760	PRJEB22792	ERR2137072
BPH2845	Australian bacteraemia cohort		1	1	1	BPH2845	PRJEB22792	ERR2137150
BPH3213	Australian bacteraemia cohort		1	0	1	BPH3213	PRJEB22792	ERR2137305
BPH3300	Australian bacteraemia cohort		1	0	1	BPH3300	PRJEB22792	ERR2137392
BPH2756	Australian bacteraemia cohort		567	0		BPH2756	PRJEB22792	ERR2137068
BPH3512	Australian bacteraemia cohort		-	0		BPH3512	PRJEB22792	ERR2137599
BPH3486	Australian bacteraemia cohort		188	0	188	BPH3486	PRJEB22792	ERR2137574
BPH3546	Australian bacteraemia cohort		188	0	188	BPH3546	PRJEB22792	ERR2137633
BPH3514	Australian bacteraemia cohort		188	0	188	BPH3514	PRJEB22792	ERR2137601
BPH3520	Australian bacteraemia cohort		188	0	188	BPH3520	PRJEB22792	ERR2137607
BPH3207	Australian bacteraemia cohort		188	0	188	BPH3207	PRJEB22792	ERR2137299
BPH2817	Australian bacteraemia cohort		-	0	188	BPH2817	PRJEB22792	ERR2137124
BPH2880	Australian bacteraemia cohort		-	0	188	BPH2880	PRJEB22792	ERR2137182
BPH3238	Australian bacteraemia cohort		188	0	188	BPH3238	PRJEB22792	ERR2137330
BPH3264	Australian bacteraemia cohort		188	0	188	BPH3264	PRJEB22792	ERR2137356
BPH3249	Australian bacteraemia cohort		188	0	188	BPH3249	PRJEB22792	ERR2137341
BPH2773	Australian bacteraemia cohort		188	0	188	BPH2773	PRJEB22792	ERR2137084
BPH3528	Australian bacteraemia cohort		188	0	188	BPH3528	PRJEB22792	ERR2137615
BPH3649	Australian bacteraemia cohort		188	0	188	BPH3649	PRJEB22792	ERR2145162
BPH3216	Australian bacteraemia cohort		188	0	188	BPH3216	PRJEB22792	ERR2137308
BPH3270	Australian bacteraemia cohort		188	0	188	BPH3270	PRJEB22792	ERR2137362
BPH3400	Australian bacteraemia cohort		188	0	188	BPH3400	PRJEB22792	ERR2137490
BPH2969	Australian bacteraemia cohort		188	0	188	BPH2969	PRJEB22792	ERR2137266
BPH2722	Australian bacteraemia cohort		188	0	188	BPH2722	PRJEB22792	ERR2137034
BPH3211	Australian bacteraemia cohort		-	0	188	BPH3211	PRJEB22792	ERR2137303
BPH3257	Australian bacteraemia cohort		-	0	188	BPH3257	PRJEB22792	ERR2137349
BPH2769	Australian bacteraemia cohort		188	0	188	BPH2769	PRJEB22792	ERR2137081
BPH3393	Australian bacteraemia cohort		188	0	188	BPH3393	PRJEB22792	ERR2137483
BPH3221	Australian bacteraemia cohort		188	0	188	BPH3221	PRJEB22792	ERR2137313
BPH3305	Australian bacteraemia cohort		188	0	188	BPH3305	PRJEB22792	ERR2137397
BPH3488	Australian bacteraemia cohort		188	0	188	BPH3488	PRJEB22792	ERR2137576
BPH3454	Australian bacteraemia cohort		188	0	188	BPH3454	PRJEB22792	ERR2137542
BPH2950	Australian bacteraemia cohort		188	0	188	BPH2950	PRJEB22792	ERR2137247
BPH2983	Australian bacteraemia cohort		25	0		BPH2983	PRJEB22792	ERR2137280
BPH3277	Australian bacteraemia cohort		25	0		BPH3277	PRJEB22792	ERR2137369
BPH3280	Australian bacteraemia cohort		25	0		BPH3280	PRJEB22792	ERR2137372
BPH3589	Australian bacteraemia cohort		25	0		BPH3589	PRJEB22792	ERR2137676
BPH3597	Australian bacteraemia cohort		-	0		BPH3597	PRJEB22792	ERR2137684
BPH2741	Australian bacteraemia cohort		109	0		BPH2741	PRJEB22792	ERR2137053
BPH2789	Australian bacteraemia cohort		109	0		BPH2789	PRJEB22792	ERR2137100
BPH2892	Australian bacteraemia cohort		109	0		BPH2892	PRJEB22792	ERR2137193
BPH2889	Australian bacteraemia cohort		9	0		BPH2889	PRJEB22792	ERR2137191
BPH3307	Australian bacteraemia cohort		9	0		BPH3307	PRJEB22792	ERR2137399
BPH3717	Australian bacteraemia cohort		9	0		BPH3717	PRJEB22792	ERR2145230
BPH3441	Australian bacteraemia cohort		9	0		BPH3441	PRJEB22792	ERR2137530
BPH2745	Australian bacteraemia cohort		72	0		BPH2745	PRJEB22792	ERR2137057
BPH2835	Australian bacteraemia cohort		72	0		BPH2835	PRJEB22792	ERR2137140
BPH3697	Australian bacteraemia cohort		72	0		BPH3697	PRJEB22792	ERR2145210
BPH3540	Australian bacteraemia cohort		72	0		BPH3540	PRJEB22792	ERR2137627
BPH3557	Australian bacteraemia cohort		72	0		BPH3557	PRJEB22792	ERR2137644
BPH2797	Australian bacteraemia cohort		12	0		BPH2797	PRJEB22792	ERR2137108
BPH2846	Australian bacteraemia cohort		-	0		BPH2846	PRJEB22792	ERR2137151
BPH2838	Australian bacteraemia cohort		12	0		BPH2838	PRJEB22792	ERR2137143
BPH3231	Australian bacteraemia cohort		12	0		BPH3231	PRJEB22792	ERR2137323
BPH3259	Australian bacteraemia cohort		12	0		BPH3259	PRJEB22792	ERR2137351
BPH3365	Australian bacteraemia cohort		12	0		BPH3365	PRJEB22792	ERR2137457
BPH3392	Australian bacteraemia cohort		12	0		BPH3392	PRJEB22792	ERR2137482
BPH3239	Australian bacteraemia cohort		12	0		BPH3239	PRJEB22792	ERR2137331
BPH3667	Australian bacteraemia cohort		12	0		BPH3667	PRJEB22792	ERR2145180
BPH3247	Australian bacteraemia cohort		12	0		BPH3247	PRJEB22792	ERR2137339
BPH3673	Australian bacteraemia cohort		12	0		BPH3673	PRJEB22792	ERR2145186
BPH3339	Australian bacteraemia cohort		12	0		BPH3339	PRJEB22792	ERR2137431
BPH3707	Australian bacteraemia cohort		12	0		BPH3707	PRJEB22792	ERR2145220
BPH2821	Australian bacteraemia cohort		12	0		BPH2821	PRJEB22792	ERR2137128
BPH3432	Australian bacteraemia cohort		12	0		BPH3432	PRJEB22792	ERR2137521
BPH3410	Australian bacteraemia cohort		12	0		BPH3410	PRJEB22792	ERR2137499
BPH3519	Australian bacteraemia cohort		12	0		BPH3519	PRJEB22792	ERR2137606
BPH2791	Australian bacteraemia cohort		6	0		BPH2791	PRJEB22792	ERR2137102
BPH3478	Australian bacteraemia cohort		6	0		BPH3478	PRJEB22792	ERR2137566
BPH3472	Australian bacteraemia cohort		-	0		BPH3472	PRJEB22792	ERR2137560
BPH3722	Australian bacteraemia cohort		6	0		BPH3722	PRJEB22792	ERR2145235
BPH3224	Australian bacteraemia cohort		6	0		BPH3224	PRJEB22792	ERR2137316
BPH3425	Australian bacteraemia cohort		6	0		BPH3425	PRJEB22792	ERR2137514
BPH3374	Australian bacteraemia cohort		6	0		BPH3374	PRJEB22792	ERR2137466
BPH3253	Australian bacteraemia cohort		-	0		BPH3253	PRJEB22792	ERR2137345
BPH2874	Australian bacteraemia cohort		7	0		BPH2874	PRJEB22792	ERR2137177
BPH3380	Australian bacteraemia cohort		7	0		BPH3380	PRJEB22792	ERR2137472
BPH3719	Australian bacteraemia cohort		7	0		BPH3719	PRJEB22792	ERR2145232
BPH2704	Australian bacteraemia cohort		93	1		BPH2704	PRJEB27932	ERR2137016
BPH2859	Australian bacteraemia cohort		93	1		BPH2859	PRJEB22792	ERR2137163
BPH2911	Australian bacteraemia cohort		93	1		BPH2911	PRJEB22792	ERR2137212
BPH3298	Australian bacteraemia cohort		93	1		BPH3298	PRJEB22792	ERR2137390
BPH3296	Australian bacteraemia cohort		93	1		BPH3296	PRJEB22792	ERR2137388
BPH3399	Australian bacteraemia cohort		93	1		BPH3399	PRJEB27932	ERR2137489
BPH3555	Australian bacteraemia cohort		93	1		BPH3555	PRJEB22792	ERR2137642
BPH3623	Australian bacteraemia cohort		93	0		BPH3623	PRJEB22792	ERR2145137
BPH3631	Australian bacteraemia cohort		93	0		BPH3631	PRJEB22792	ERR2145144
BPH2868	Australian bacteraemia cohort		93	0		BPH2868	PRJEB22792	ERR2137171
BPH3625	Australian bacteraemia cohort		93	0		BPH3625	PRJEB22792	ERR2145138
BPH2731	Australian bacteraemia cohort		-	0		BPH2731	PRJEB22792	ERR2137043
BPH2753	Australian bacteraemia cohort		121	0		BPH2753	PRJEB22792	ERR2137065
BPH3584	Australian bacteraemia cohort		121	0		BPH3584	PRJEB22792	ERR2137671
BPH3588	Australian bacteraemia cohort		121	0		BPH3588	PRJEB22792	ERR2137675
BPH2782	Australian bacteraemia cohort		-	0		BPH2782	PRJEB22792	ERR2137093
BPH2894	Australian bacteraemia cohort		121	0		BPH2894	PRJEB22792	ERR2137195
BPH3285	Australian bacteraemia cohort		121	0		BPH3285	PRJEB22792	ERR2137377
BPH3438	Australian bacteraemia cohort		121	0		BPH3438	PRJEB22792	ERR2137527
BPH3544	Australian bacteraemia cohort		121	0		BPH3544	PRJEB22792	ERR2137631
BPH3484	Australian bacteraemia cohort		121	0		BPH3484	PRJEB22792	ERR2137572
BPH2801	Australian bacteraemia cohort		59	0		BPH2801	PRJEB27932	ERR2137112
BPH2931	Australian bacteraemia cohort		59	0		BPH2931	PRJEB22792	ERR2137228
BPH2837	Australian bacteraemia cohort		59	0		BPH2837	PRJEB22792	ERR2137142
BPH3683	Australian bacteraemia cohort		59	0		BPH3683	PRJEB22792	ERR2145196
BPH3724	Australian bacteraemia cohort		59	1		BPH3724	PRJEB22792	ERR2145237
BPH3223	Australian bacteraemia cohort		59	0		BPH3223	PRJEB22792	ERR2137315
BPH3256	Australian bacteraemia cohort		59	0		BPH3256	PRJEB22792	ERR2137348
BPH3587	Australian bacteraemia cohort		59	0		BPH3587	PRJEB22792	ERR2137674
BPH3278	Australian bacteraemia cohort		-	0		BPH3278	PRJEB22792	ERR2137370
BPH3398	Australian bacteraemia cohort		59	0		BPH3398	PRJEB22792	ERR2137488
BPH3251	Australian bacteraemia cohort		50	0		BPH3251	PRJEB22792	ERR2137343
BPH2711	Australian bacteraemia cohort		22	0	22	BPH2711	PRJEB22792	ERR2137023
BPH2944	Australian bacteraemia cohort		60	0	22	BPH2944	PRJEB22792	ERR2137241
BPH2856	Australian bacteraemia cohort		22	0	22	BPH2856	PRJEB22792	ERR2137160
BPH2828	Australian bacteraemia cohort		22	0	22	BPH2828	PRJEB22792	ERR2137135
BPH3510	Australian bacteraemia cohort		22	0	22	BPH3510	PRJEB22792	ERR2137597
BPH3566	Australian bacteraemia cohort		22	0	22	BPH3566	PRJEB22792	ERR2137653
BPH2720	Australian bacteraemia cohort		22	1	22	BPH2720	PRJEB22792	ERR2137032
BPH2742	Australian bacteraemia cohort		22	1	22	BPH2742	PRJEB22792	ERR2137054
BPH2858	Australian bacteraemia cohort		22	1	22	BPH2858	PRJEB22792	ERR2137162
BPH3515	Australian bacteraemia cohort		22	1	22	BPH3515	PRJEB22792	ERR2137602
BPH2774	Australian bacteraemia cohort		22	1	22	BPH2774	PRJEB22792	ERR2137085
BPH3489	Australian bacteraemia cohort		22	1	22	BPH3489	PRJEB22792	ERR2137577
BPH3501	Australian bacteraemia cohort		22	1	22	BPH3501	PRJEB22792	ERR2137588
BPH2790	Australian bacteraemia cohort		22	1	22	BPH2790	PRJEB22792	ERR2137101
BPH2941	Australian bacteraemia cohort		22	0	22	BPH2941	PRJEB22792	ERR2137238
BPH3594	Australian bacteraemia cohort		22	1	22	BPH3594	PRJEB22792	ERR2137681
BPH2956	Australian bacteraemia cohort		22	1	22	BPH2956	PRJEB22792	ERR2137253
BPH3612	Australian bacteraemia cohort		22	1	22	BPH3612	PRJEB22792	ERR2145126
BPH3602	Australian bacteraemia cohort		22	1	22	BPH3602	PRJEB22792	ERR2145116
BPH2783	Australian bacteraemia cohort		22	1	22	BPH2783	PRJEB22792	ERR2137094
BPH2843	Australian bacteraemia cohort		22	1	22	BPH2843	PRJEB22792	ERR2137148
BPH2847	Australian bacteraemia cohort		22	1	22	BPH2847	PRJEB22792	ERR2137152
BPH2851	Australian bacteraemia cohort		-	1	22	BPH2851	PRJEB22792	ERR2137155
BPH3690	Australian bacteraemia cohort		22	1	22	BPH3690	PRJEB27932	ERR2145203
BPH3714	Australian bacteraemia cohort		22	1	22	BPH3714	PRJEB22792	ERR2145227
BPH2807	Australian bacteraemia cohort		22	1	22	BPH2807	PRJEB22792	ERR2137118
BPH3731	Australian bacteraemia cohort		22	1	22	BPH3731	PRJEB22792	ERR2145244
BPH3642	Australian bacteraemia cohort		22	1	22	BPH3642	PRJEB22792	ERR2145155
BPH2735	Australian bacteraemia cohort		22	1	22	BPH2735	PRJEB22792	ERR2137047
BPH3411	Australian bacteraemia cohort		22	1	22	BPH3411	PRJEB22792	ERR2137500
BPH2920	Australian bacteraemia cohort		22	1	22	BPH2920	PRJEB22792	ERR2137221
BPH2900	Australian bacteraemia cohort		22	1	22	BPH2900	PRJEB22792	ERR2137201
BPH3570	Australian bacteraemia cohort		22	1	22	BPH3570	PRJEB22792	ERR2137657
BPH3384	Australian bacteraemia cohort		22	1	22	BPH3384	PRJEB22792	ERR2137476
BPH3396	Australian bacteraemia cohort		22	1	22	BPH3396	PRJEB22792	ERR2137486
BPH3481	Australian bacteraemia cohort		22	1	22	BPH3481	PRJEB22792	ERR2137569
BPH3437	Australian bacteraemia cohort		22	1	22	BPH3437	PRJEB27932	ERR2137526
BPH3427	Australian bacteraemia cohort		22	1	22	BPH3427	PRJEB27932	ERR2137516
BPH3580	Australian bacteraemia cohort		22	1	22	BPH3580	PRJEB22792	ERR2137667
BPH2879	Australian bacteraemia cohort		22	1	22	BPH2879	PRJEB22792	ERR2137181
BPH3608	Australian bacteraemia cohort		22	1	22	BPH3608	PRJEB22792	ERR2145122
BPH3604	Australian bacteraemia cohort		22	1	22	BPH3604	PRJEB22792	ERR2145118
BPH2785	Australian bacteraemia cohort		-	1	22	BPH2785	PRJEB22792	ERR2137096
BPH3210	Australian bacteraemia cohort		1784	1	22	BPH3210	PRJEB22792	ERR2137302
BPH3212	Australian bacteraemia cohort		22	1	22	BPH3212	PRJEB22792	ERR2137304
BPH3558	Australian bacteraemia cohort		22	1	22	BPH3558	PRJEB22792	ERR2137645
BPH3590	Australian bacteraemia cohort		22	1	22	BPH3590	PRJEB22792	ERR2137677
BPH3568	Australian bacteraemia cohort		22	0	22	BPH3568	PRJEB22792	ERR2137655
BPH3286	Australian bacteraemia cohort		22	1	22	BPH3286	PRJEB22792	ERR2137378
BPH3574	Australian bacteraemia cohort		22	1	22	BPH3574	PRJEB22792	ERR2137661
BPH3654	Australian bacteraemia cohort		22	1	22	BPH3654	PRJEB22792	ERR2145167
BPH2895	Australian bacteraemia cohort		509	0		BPH2895	PRJEB22792	ERR2137196
BPH3651	Australian bacteraemia cohort		-	0		BPH3651	PRJEB22792	ERR2145164
BPH2852	Australian bacteraemia cohort		101	0		BPH2852	PRJEB22792	ERR2137156
BPH2928	Australian bacteraemia cohort		101	0		BPH2928	PRJEB22792	ERR2137225
BPH3271	Australian bacteraemia cohort		101	0		BPH3271	PRJEB22792	ERR2137363
BPH3367	Australian bacteraemia cohort		101	0		BPH3367	PRJEB22792	ERR2137459
BPH3203	Australian bacteraemia cohort		101	0		BPH3203	PRJEB22792	ERR2137295
BPH3605	Australian bacteraemia cohort		101	0		BPH3605	PRJEB22792	ERR2145119
BPH3237	Australian bacteraemia cohort		101	0		BPH3237	PRJEB22792	ERR2137329
BPH3363	Australian bacteraemia cohort		101	0		BPH3363	PRJEB22792	ERR2137455
BPH3695	Australian bacteraemia cohort		101	0		BPH3695	PRJEB22792	ERR2145208
BPH3641	Australian bacteraemia cohort		101	0		BPH3641	PRJEB22792	ERR2145154
BPH2905	Australian bacteraemia cohort		-	0		BPH2905	PRJEB22792	ERR2137206
BPH3728	Australian bacteraemia cohort		5	0	5	BPH3728	PRJEB22792	ERR2145241
BPH3317	Australian bacteraemia cohort		5	0	5	BPH3317	PRJEB22792	ERR2137409
BPH2767	Australian bacteraemia cohort		-	0	5	BPH2767	PRJEB22792	ERR2137079
BPH3214	Australian bacteraemia cohort		5	0	5	BPH3214	PRJEB22792	ERR2137306
BPH3273	Australian bacteraemia cohort		5	0	5	BPH3273	PRJEB22792	ERR2137365
BPH3309	Australian bacteraemia cohort		5	0	5	BPH3309	PRJEB22792	ERR2137401
BPH2881	Australian bacteraemia cohort		1756	1	5	BPH2881	PRJEB27932	ERR2137183
BPH3467	Australian bacteraemia cohort		5	1	5	BPH3467	PRJEB22792	ERR2137555
BPH2936	Australian bacteraemia cohort		5	1	5	BPH2936	PRJEB22792	ERR2137233
BPH3388	Australian bacteraemia cohort		5	1	5	BPH3388	PRJEB22792	ERR2137478
BPH3347	Australian bacteraemia cohort		5	0	5	BPH3347	PRJEB22792	ERR2137439
BPH3318	Australian bacteraemia cohort		5	0	5	BPH3318	PRJEB22792	ERR2137410
BPH3675	Australian bacteraemia cohort		-	0	5	BPH3675	PRJEB22792	ERR2145188
BPH2715	Australian bacteraemia cohort		5	0	5	BPH2715	PRJEB22792	ERR2137027
BPH3446	Australian bacteraemia cohort		5	0	5	BPH3446	PRJEB22792	ERR2137535
BPH3475	Australian bacteraemia cohort		5	1	5	BPH3475	PRJEB22792	ERR2137563
BPH3513	Australian bacteraemia cohort		5	1	5	BPH3513	PRJEB22792	ERR2137600
BPH2901	Australian bacteraemia cohort		5	0	5	BPH2901	PRJEB22792	ERR2137202
BPH2933	Australian bacteraemia cohort		5	0	5	BPH2933	PRJEB22792	ERR2137230
BPH2716	Australian bacteraemia cohort		5	1	5	BPH2716	PRJEB22792	ERR2137028
BPH2809	Australian bacteraemia cohort		-	0	5	BPH2809	PRJEB22792	ERR2137119
BPH3428	Australian bacteraemia cohort		5	0	5	BPH3428	PRJEB22792	ERR2137517
BPH3321	Australian bacteraemia cohort		5	0	5	BPH3321	PRJEB22792	ERR2137413
BPH2743	Australian bacteraemia cohort		5	0	5	BPH2743	PRJEB22792	ERR2137055
BPH3459	Australian bacteraemia cohort		5	0	5	BPH3459	PRJEB22792	ERR2137547
BPH3462	Australian bacteraemia cohort		5	0	5	BPH3462	PRJEB22792	ERR2137550
BPH2754	Australian bacteraemia cohort		5	0	5	BPH2754	PRJEB27932	ERR2137066
BPH3635	Australian bacteraemia cohort		5	0	5	BPH3635	PRJEB22792	ERR2145148
BPH3653	Australian bacteraemia cohort		5	0	5	BPH3653	PRJEB22792	ERR2145166
BPH2794	Australian bacteraemia cohort		5	0	5	BPH2794	PRJEB22792	ERR2137105
BPH2939	Australian bacteraemia cohort		5	0	5	BPH2939	PRJEB22792	ERR2137236
BPH3419	Australian bacteraemia cohort		5	1	5	BPH3419	PRJEB22792	ERR2137508
BPH3530	Australian bacteraemia cohort		-	0	5	BPH3530	PRJEB22792	ERR2137617
BPH2819	Australian bacteraemia cohort		5	0	5	BPH2819	PRJEB27932	ERR2137126
BPH3295	Australian bacteraemia cohort		5	0	5	BPH3295	PRJEB22792	ERR2137387
BPH3240	Australian bacteraemia cohort		5	0	5	BPH3240	PRJEB22792	ERR2137332
BPH3610	Australian bacteraemia cohort		5	0	5	BPH3610	PRJEB22792	ERR2145124
BPH3721	Australian bacteraemia cohort		5	0	5	BPH3721	PRJEB22792	ERR2145234
BPH2786	Australian bacteraemia cohort		5	0	5	BPH2786	PRJEB22792	ERR2137097
BPH2757	Australian bacteraemia cohort		5	0	5	BPH2757	PRJEB22792	ERR2137069
BPH3252	Australian bacteraemia cohort		5	1	5	BPH3252	PRJEB22792	ERR2137344
BPH3323	Australian bacteraemia cohort		5	0	5	BPH3323	PRJEB22792	ERR2137415
BPH2883	Australian bacteraemia cohort		5	0	5	BPH2883	PRJEB27932	ERR2137185
BPH3607	Australian bacteraemia cohort		5	0	5	BPH3607	PRJEB22792	ERR2145121
BPH3391	Australian bacteraemia cohort		5	0	5	BPH3391	PRJEB22792	ERR2137481
BPH3241	Australian bacteraemia cohort		5	0	5	BPH3241	PRJEB22792	ERR2137333
BPH3217	Australian bacteraemia cohort		5	0	5	BPH3217	PRJEB22792	ERR2137309
BPH3263	Australian bacteraemia cohort		5	0	5	BPH3263	PRJEB22792	ERR2137355
BPH3656	Australian bacteraemia cohort		5	0	5	BPH3656	PRJEB22792	ERR2145169
BPH2758	Australian bacteraemia cohort		5	0	5	BPH2758	PRJEB22792	ERR2137070
BPH3227	Australian bacteraemia cohort		5	0	5	BPH3227	PRJEB22792	ERR2137319
BPH3579	Australian bacteraemia cohort		5	1	5	BPH3579	PRJEB22792	ERR2137666
BPH2885	Australian bacteraemia cohort		5	0	5	BPH2885	PRJEB22792	ERR2137187
BPH2914	Australian bacteraemia cohort		5	0	5	BPH2914	PRJEB22792	ERR2137215
BPH3556	Australian bacteraemia cohort		5	0	5	BPH3556	PRJEB22792	ERR2137643
BPH3575	Australian bacteraemia cohort		5	0	5	BPH3575	PRJEB22792	ERR2137662
BPH2942	Australian bacteraemia cohort		5	0	5	BPH2942	PRJEB27932	ERR2137239
BPH3232	Australian bacteraemia cohort		5	1	5	BPH3232	PRJEB22792	ERR2137324
BPH3611	Australian bacteraemia cohort		5	0	5	BPH3611	PRJEB22792	ERR2145125
BPH3659	Australian bacteraemia cohort		5	0	5	BPH3659	PRJEB22792	ERR2145172
BPH3627	Australian bacteraemia cohort		5	0	5	BPH3627	PRJEB22792	ERR2145140
BPH3701	Australian bacteraemia cohort		5	0	5	BPH3701	PRJEB22792	ERR2145214
BPH3412	Australian bacteraemia cohort		5	0	5	BPH3412	PRJEB22792	ERR2137501
BPH3416	Australian bacteraemia cohort		5	0	5	BPH3416	PRJEB22792	ERR2137505
BPH2793	Australian bacteraemia cohort		5	0	5	BPH2793	PRJEB22792	ERR2137104
BPH3716	Australian bacteraemia cohort		5	1	5	BPH3716	PRJEB22792	ERR2145229
BPH3542	Australian bacteraemia cohort		5	0	5	BPH3542	PRJEB22792	ERR2137629
BPH2913	Australian bacteraemia cohort		5	0	5	BPH2913	PRJEB22792	ERR2137214
BPH3480	Australian bacteraemia cohort		5	0	5	BPH3480	PRJEB22792	ERR2137568
BPH2719	Australian bacteraemia cohort		5	0	5	BPH2719	PRJEB22792	ERR2137031
BPH2955	Australian bacteraemia cohort		5	0	5	BPH2955	PRJEB22792	ERR2137252
BPH2818	Australian bacteraemia cohort		5	0	5	BPH2818	PRJEB22792	ERR2137125
BPH3329	Australian bacteraemia cohort		5	0	5	BPH3329	PRJEB22792	ERR2137421
BPH2959	Australian bacteraemia cohort		5	0	5	BPH2959	PRJEB27932	ERR2137256
BPH2985	Australian bacteraemia cohort		5	0	5	BPH2985	PRJEB22792	ERR2137282
BPH3591	Australian bacteraemia cohort		-	0	5	BPH3591	PRJEB22792	ERR2137678
BPH2849	Australian bacteraemia cohort		-	0	5	BPH2849	PRJEB22792	ERR2137154
BPH2886	Australian bacteraemia cohort		5	0	5	BPH2886	PRJEB22792	ERR2137188
BPH2872	Australian bacteraemia cohort		-	0	5	BPH2872	PRJEB27932	ERR2137175
BPH3274	Australian bacteraemia cohort		5	1	5	BPH3274	PRJEB22792	ERR2137366
BPH3282	Australian bacteraemia cohort		5	1	5	BPH3282	PRJEB22792	ERR2137374
BPH3336	Australian bacteraemia cohort		5	1	5	BPH3336	PRJEB27932	ERR2137428
BPH3424	Australian bacteraemia cohort		5	0	5	BPH3424	PRJEB22792	ERR2137513
BPH3571	Australian bacteraemia cohort		5	0	5	BPH3571	PRJEB22792	ERR2137658
BPH3359	Australian bacteraemia cohort		5	0	5	BPH3359	PRJEB22792	ERR2137451
BPH3334	Australian bacteraemia cohort		5	0	5	BPH3334	PRJEB22792	ERR2137426
BPH3582	Australian bacteraemia cohort		73	1	5	BPH3582	PRJEB22792	ERR2137669
BPH3616	Australian bacteraemia cohort		73	1	5	BPH3616	PRJEB22792	ERR2145130
BPH3620	Australian bacteraemia cohort		73	1	5	BPH3620	PRJEB22792	ERR2145134
BPH3679	Australian bacteraemia cohort		5	0	5	BPH3679	PRJEB22792	ERR2145192
BPH3426	Australian bacteraemia cohort		-	0	5	BPH3426	PRJEB22792	ERR2137515
BPH3322	Australian bacteraemia cohort		5	0	5	BPH3322	PRJEB22792	ERR2137414
BPH3585	Australian bacteraemia cohort		5	0	5	BPH3585	PRJEB22792	ERR2137672
BPH3422	Australian bacteraemia cohort		5	0	5	BPH3422	PRJEB22792	ERR2137511
BPH3404	Australian bacteraemia cohort		2605	0		BPH3404	PRJEB22792	ERR2137494
BPH3200	Australian bacteraemia cohort		779	1		BPH3200	PRJEB22792	ERR2137292
BPH2708	Australian bacteraemia cohort		97	0		BPH2708	PRJEB27932	ERR2137020
BPH2796	Australian bacteraemia cohort		97	0		BPH2796	PRJEB22792	ERR2137107
BPH2910	Australian bacteraemia cohort		953	0		BPH2910	PRJEB22792	ERR2137211
BPH3725	Australian bacteraemia cohort		97	0		BPH3725	PRJEB22792	ERR2145238
BPH3732	Australian bacteraemia cohort		97	0		BPH3732	PRJEB22792	ERR2145245
BPH3595	Australian bacteraemia cohort		97	0		BPH3595	PRJEB22792	ERR2137682
BPH3703	Australian bacteraemia cohort		97	0		BPH3703	PRJEB22792	ERR2145216
BPH3333	Australian bacteraemia cohort		97	0		BPH3333	PRJEB22792	ERR2137425
BPH3471	Australian bacteraemia cohort		-	0		BPH3471	PRJEB27932	ERR2137559
BPH2700	Australian bacteraemia cohort		78	1	78	BPH2700	PRJEB27932	ERR2137012
BPH2763	Australian bacteraemia cohort		78	1	78	BPH2763	PRJEB27932	ERR2137075
BPH2823	Australian bacteraemia cohort		78	1	78	BPH2823	PRJEB22792	ERR2137130
BPH3586	Australian bacteraemia cohort		78	1	78	BPH3586	PRJEB22792	ERR2137673
BPH3600	Australian bacteraemia cohort		78	1	78	BPH3600	PRJEB22792	ERR2145114
BPH2876	Australian bacteraemia cohort		78	1	78	BPH2876	PRJEB22792	ERR2137179
BPH3577	Australian bacteraemia cohort		88	1	78	BPH3577	PRJEB22792	ERR2137664
BPH3626	Australian bacteraemia cohort		78	1	78	BPH3626	PRJEB22792	ERR2145139
BPH2890	Australian bacteraemia cohort		78	1	78	BPH2890	PRJEB22792	ERR2137192
BPH3618	Australian bacteraemia cohort		78	1	78	BPH3618	PRJEB22792	ERR2145132
BPH3287	Australian bacteraemia cohort		78	0	78	BPH3287	PRJEB22792	ERR2137379
BPH3572	Australian bacteraemia cohort		78	1	78	BPH3572	PRJEB22792	ERR2137659
BPH3578	Australian bacteraemia cohort		78	1	78	BPH3578	PRJEB22792	ERR2137665
BPH2967	Australian bacteraemia cohort		78	0	78	BPH2967	PRJEB22792	ERR2137264
BPH3421	Australian bacteraemia cohort		78	0	78	BPH3421	PRJEB22792	ERR2137510
BPH2830	Australian bacteraemia cohort		-	0	78	BPH2830	PRJEB22792	ERR2137137
BPH2918	Australian bacteraemia cohort		78	0	78	BPH2918	PRJEB22792	ERR2137219
BPH3601	Australian bacteraemia cohort		78	0	78	BPH3601	PRJEB22792	ERR2145115
BPH3297	Australian bacteraemia cohort		78	0	78	BPH3297	PRJEB22792	ERR2137389
BPH3687	Australian bacteraemia cohort		78	0	78	BPH3687	PRJEB22792	ERR2145200
BPH3281	Australian bacteraemia cohort		78	0	78	BPH3281	PRJEB22792	ERR2137373
BPH2870	Australian bacteraemia cohort		78	0	78	BPH2870	PRJEB22792	ERR2137173
BPH3504	Australian bacteraemia cohort		78	0	78	BPH3504	PRJEB22792	ERR2137591
BPH3245	Australian bacteraemia cohort		78	0	78	BPH3245	PRJEB22792	ERR2137337
BPH3369	Australian bacteraemia cohort		78	0	78	BPH3369	PRJEB22792	ERR2137461
BPH3452	Australian bacteraemia cohort		78	0	78	BPH3452	PRJEB22792	ERR2137540
BPH3379	Australian bacteraemia cohort		78	0	78	BPH3379	PRJEB22792	ERR2137471
BPH3387	Australian bacteraemia cohort		78	0	78	BPH3387	PRJEB22792	ERR2137477
BPH3613	Australian bacteraemia cohort		78	0	78	BPH3613	PRJEB22792	ERR2145127
BPH3693	Australian bacteraemia cohort		78	0	78	BPH3693	PRJEB22792	ERR2145206
BPH3715	Australian bacteraemia cohort		78	0	78	BPH3715	PRJEB22792	ERR2145228
BPH3645	Australian bacteraemia cohort		78	0	78	BPH3645	PRJEB22792	ERR2145158
BPH3516	Australian bacteraemia cohort		88	0	88	BPH3516	PRJEB22792	ERR2137603
BPH3639	Australian bacteraemia cohort		88	0	88	BPH3639	PRJEB22792	ERR2145152
BPH2871	Australian bacteraemia cohort		88	0	88	BPH2871	PRJEB22792	ERR2137174
BPH2930	Australian bacteraemia cohort		88	0	88	BPH2930	PRJEB22792	ERR2137227
BPH2940	Australian bacteraemia cohort		88	0	88	BPH2940	PRJEB22792	ERR2137237
BPH3445	Australian bacteraemia cohort		88	0	88	BPH3445	PRJEB22792	ERR2137534
BPH3268	Australian bacteraemia cohort		88	0	88	BPH3268	PRJEB22792	ERR2137360
BPH3304	Australian bacteraemia cohort		88	0	88	BPH3304	PRJEB22792	ERR2137396
BPH3553	Australian bacteraemia cohort		88	0	88	BPH3553	PRJEB22792	ERR2137640
BPH3629	Australian bacteraemia cohort		88	0	88	BPH3629	PRJEB22792	ERR2145142
BPH2784	Australian bacteraemia cohort		88	0	88	BPH2784	PRJEB22792	ERR2137095
BPH3503	Australian bacteraemia cohort		88	0	88	BPH3503	PRJEB22792	ERR2137590
BPH2921	Australian bacteraemia cohort		88	0	88	BPH2921	PRJEB22792	ERR2137222
BPH3319	Australian bacteraemia cohort		88	0	88	BPH3319	PRJEB22792	ERR2137411
BPH3429	Australian bacteraemia cohort		88	0	88	BPH3429	PRJEB22792	ERR2137518
BPH3456	Australian bacteraemia cohort		88	0	88	BPH3456	PRJEB22792	ERR2137544
BPH3538	Australian bacteraemia cohort		88	0	88	BPH3538	PRJEB22792	ERR2137625
BPH2860	Australian bacteraemia cohort		88	0	88	BPH2860	PRJEB22792	ERR2137164

## Sheet: source_data_1C
sequence_id	collection_day	case_label	n_mutations	phenotypic_change2	sample_alias	persistent_recurrent	pairwise_counts_metrics	pairwise_counts_median	pairwise_counts_iqr	pairwise_counts_range
AUSMDU00027778	0	A/Jan 2019	0	No change	AUSMDU00027778	Recurrent	2 | 1-3 | 1-3	2	1-3	1-3
AUSMDU00027779	52	A/Jan 2019	1	No change	AUSMDU00027779	Recurrent	2 | 1-3 | 1-3	2	1-3	1-3
AUSMDU00028192	52	A/Jan 2019	2	No change	AUSMDU00028192	Recurrent	2 | 1-3 | 1-3	2	1-3	1-3
AUSMDU00028203	52	A/Jan 2019	1	No change	AUSMDU00028203	Recurrent	2 | 1-3 | 1-3	2	1-3	1-3
AUSMDU00029744	9	A/May 2019	0	No change	AUSMDU00029744	Persistent	0 | 0-0 | 0-3	0	0-0	0-3
AUSMDU00029745	9	A/May 2019	0	No change	AUSMDU00029745	Persistent	0 | 0-0 | 0-3	0	0-0	0-3
AUSMDU00029746	9	A/May 2019	0	No change	AUSMDU00029746	Persistent	0 | 0-0 | 0-3	0	0-0	0-3
AUSMDU00029747	8	A/May 2019	2	No change	AUSMDU00029747	Persistent	0 | 0-0 | 0-3	0	0-0	0-3
AUSMDU00029748	8	A/May 2019	0	No change	AUSMDU00029748	Persistent	0 | 0-0 | 0-3	0	0-0	0-3
AUSMDU00029749	7	A/May 2019	0	No change	AUSMDU00029749	Persistent	0 | 0-0 | 0-3	0	0-0	0-3
AUSMDU00029750	7	A/May 2019	0	No change	AUSMDU00029750	Persistent	0 | 0-0 | 0-3	0	0-0	0-3
AUSMDU00029751	7	A/May 2019	0	No change	AUSMDU00029751	Persistent	0 | 0-0 | 0-3	0	0-0	0-3
AUSMDU00029752	6	A/May 2019	0	No change	AUSMDU00029752	Persistent	0 | 0-0 | 0-3	0	0-0	0-3
AUSMDU00029753	5	A/May 2019	0	No change	AUSMDU00029753	Persistent	0 | 0-0 | 0-3	0	0-0	0-3
AUSMDU00029754	2	A/May 2019	0	No change	AUSMDU00029754	Persistent	0 | 0-0 | 0-3	0	0-0	0-3
AUSMDU00029755	2	A/May 2019	0	No change	AUSMDU00029755	Persistent	0 | 0-0 | 0-3	0	0-0	0-3
AUSMDU00029756	2	A/May 2019	0	No change	AUSMDU00029756	Persistent	0 | 0-0 | 0-3	0	0-0	0-3
AUSMDU00029882	2	A/May 2019	0	No change	AUSMDU00029882	Persistent	0 | 0-0 | 0-3	0	0-0	0-3
AUSMDU00029893	1	A/May 2019	0	No change	AUSMDU00029893	Persistent	0 | 0-0 | 0-3	0	0-0	0-3
AUSMDU00029811	1	A/May 2019	0	No change	AUSMDU00029811	Persistent	0 | 0-0 | 0-3	0	0-0	0-3
AUSMDU00029823	1	A/May 2019	1	No change	AUSMDU00029823	Persistent	0 | 0-0 | 0-3	0	0-0	0-3
AUSMDU00029835	0	A/May 2019	0	No change	AUSMDU00029835	Persistent	0 | 0-0 | 0-3	0	0-0	0-3
AUSMDU00029847	0	A/May 2019	0	No change	AUSMDU00029847	Persistent	0 | 0-0 | 0-3	0	0-0	0-3
AUSMDU00029859	0	A/May 2019	0	No change	AUSMDU00029859	Persistent	0 | 0-0 | 0-3	0	0-0	0-3
AUSMDU00029871	0	A/May 2019	0	No change	AUSMDU00029871	Persistent	0 | 0-0 | 0-3	0	0-0	0-3
AUSMDU00040981	74	C/Nov 2019	7	Oxa MIC increase	AUSMDU00040981	Persistent and recurrent	5 | 2-7 | 0-13	5	2-7	0-13
AUSMDU00041658	74	C/Nov 2019	7	Oxa MIC increase	AUSMDU00041658	Persistent and recurrent	5 | 2-7 | 0-13	5	2-7	0-13
AUSMDU00040982	19	C/Nov 2019	2	Oxa MIC increase	AUSMDU00040982	Persistent and recurrent	5 | 2-7 | 0-13	5	2-7	0-13
AUSMDU00041659	19	C/Nov 2019	4	Oxa MIC increase	AUSMDU00041659	Persistent and recurrent	5 | 2-7 | 0-13	5	2-7	0-13
AUSMDU00043693	16	C/Nov 2019	2	Oxa MIC increase	AUSMDU00043693	Persistent and recurrent	5 | 2-7 | 0-13	5	2-7	0-13
AUSMDU00043692	13	C/Nov 2019	1	Oxa MIC increase	AUSMDU00043692	Persistent and recurrent	5 | 2-7 | 0-13	5	2-7	0-13
AUSMDU00043691	9	C/Nov 2019	0	Oxa MIC increase	AUSMDU00043691	Persistent and recurrent	5 | 2-7 | 0-13	5	2-7	0-13
AUSMDU00043690	2	C/Nov 2019	0	Oxa MIC increase	AUSMDU00043690	Persistent and recurrent	5 | 2-7 | 0-13	5	2-7	0-13
AUSMDU00043689	8	C/Nov 2019	4	Oxa MIC increase	AUSMDU00043689	Persistent and recurrent	5 | 2-7 | 0-13	5	2-7	0-13
AUSMDU00043688	7	C/Nov 2019	1	Oxa MIC increase	AUSMDU00043688	Persistent and recurrent	5 | 2-7 | 0-13	5	2-7	0-13
AUSMDU00043687	6	C/Nov 2019	1	Oxa MIC increase	AUSMDU00043687	Persistent and recurrent	5 | 2-7 | 0-13	5	2-7	0-13
AUSMDU00043686	5	C/Nov 2019	0	Oxa MIC increase	AUSMDU00043686	Persistent and recurrent	5 | 2-7 | 0-13	5	2-7	0-13
AUSMDU00043685	4	C/Nov 2019	4	Oxa MIC increase	AUSMDU00043685	Persistent and recurrent	5 | 2-7 | 0-13	5	2-7	0-13
AUSMDU00043684	3	C/Nov 2019	0	Oxa MIC increase	AUSMDU00043684	Persistent and recurrent	5 | 2-7 | 0-13	5	2-7	0-13
AUSMDU00043683	1	C/Nov 2019	1	Oxa MIC increase	AUSMDU00043683	Persistent and recurrent	5 | 2-7 | 0-13	5	2-7	0-13
AUSMDU00043682	0	C/Nov 2019	0	Oxa MIC increase	AUSMDU00043682	Persistent and recurrent	5 | 2-7 | 0-13	5	2-7	0-13
AUSMDU00060169	0	G/Mar 2021	0	No change	AUSMDU00060169	Recurrent	1.5 | 1.25-1.75 | 1-2	1.5	1.25-1.75	1-2
AUSMDU00060158	31	G/Mar 2021	1	No change	AUSMDU00060158	Recurrent	1.5 | 1.25-1.75 | 1-2	1.5	1.25-1.75	1-2
2021-120727	0	A/Aug 2021	0	No change	AUSMDU00065556	Recurrent	3 | 3-3 | 3-3	3	3-3	3-3
2021-120728	70	A/Aug 2021	3	No change	AUSMDU00065557	Recurrent	3 | 3-3 | 3-3	3	3-3	3-3
2021-147116	0	C/Jul 2021	0	CFZ inoculum effect	AUSMDU00066259	Recurrent	3 | 2.5-3.5 | 2-4	3	2.5-3.5	2-4
2021-147115	91	C/Jul 2021	2	CFZ inoculum effect	AUSMDU00066261	Recurrent	3 | 2.5-3.5 | 2-4	3	2.5-3.5	2-4
2022-004860	0	F/Oct 2021	0	No change	AUSMDU00067322	Recurrent	1.5 | 1.25-1.75 | 1-2	1.5	1.25-1.75	1-2
2022-004861	84	F/Oct 2021	1	No change	AUSMDU00067329	Recurrent	1.5 | 1.25-1.75 | 1-2	1.5	1.25-1.75	1-2
AUSMDU00072419	246	A/Sep 2021	7	Oxa MIC increase	AUSMDU00072419	Recurrent	7 | 7-7 | 7-7	7	7-7	7-7
AUSMDU00072418	0	A/Sep 2021	0	Oxa MIC increase	AUSMDU00072418	Recurrent	7 | 7-7 | 7-7	7	7-7	7-7
2022-061459	13	E/Apr 2022	2	High baseline oxa MIC	AUSMDU00070520	Persistent	1 | 0.5-1.5 | 0-2	1	0.5-1.5	0-2
2022-065838	0	E/Apr 2022	0	High baseline oxa MIC	AUSMDU00070588	Persistent	1 | 0.5-1.5 | 0-2	1	0.5-1.5	0-2
2023-001146	130	D/Aug 2022	1	High baseline oxa MIC	AUSMDU00080956	Recurrent	1 | 1-2 | 1-2	1	1-2	1-2
2023-001147	106	D/Aug 2022	1	High baseline oxa MIC	AUSMDU00080957	Recurrent	1 | 1-2 | 1-2	1	1-2	1-2
2023-001148	0	D/Aug 2022	0	High baseline oxa MIC	AUSMDU00080958	Recurrent	1 | 1-2 | 1-2	1	1-2	1-2
2023-010753	14	A/Mar 2023	0	Peni S to peni R	AUSMDU00084090	Persistent	0 | 0-0 | 0-0	0	0-0	0-0
2023-010754	2	A/Mar 2023	0	Peni S to peni R	AUSMDU00084091	Persistent	0 | 0-0 | 0-0	0	0-0	0-0
2023-010755	12	A/Mar 2023	0	Peni S to peni R	AUSMDU00084092	Persistent	0 | 0-0 | 0-0	0	0-0	0-0
2023-010756	0	A/Mar 2023	0	Peni S to peni R	AUSMDU00084093	Persistent	0 | 0-0 | 0-0	0	0-0	0-0

## Sheet: source_data_2A_1
Case label	Internal reference	Number of strains with mutation	Strains with mutation	Contig number	Mutation position	Reference allele	Alternative allele	Type of mutation	Mutation effect	Reference locus tag	Mutated genes product	FPR3757 locus tag	FPR3757 gene symbol	FPR3757 gene product	Significance of the mutations enrichment	FPR3757 gene functional category	FPR3757 MicrobesOnline ID	Main antibiotic resistance target	Antibiotic resistance reference (PMID)
A/Jan 2019	AUSMDU00027778	1	AUSMDU00028192	contig0004	25441	G	A	non-synonymous	G422D	00681	DNA-directed RNA polymerase subunit beta	SAUSA300_0527	rpoB	DNA-directed RNA polymerase subunit beta	5.2183e-11	Antibiotic resistance	1292042	Rifampicin	29404415
A/Jan 2019	AUSMDU00027778	1	AUSMDU00028203	contig0006	111625	G	GA	truncating	Ter304fs	01042	Nucleotide-binding protein	SAUSA300_0749	SAUSA300_0749	hypothetical protein	0.4557	Unknown	1292264
A/Jan 2019	AUSMDU00027778	1	AUSMDU00028192	contig0016	37128	G	A	truncating	R141*	01881	Sucrose-6-phosphate hydrolase	SAUSA300_1994	scrB	sucrose-6-phosphate hydrolase	0.362354	Metabolism	1293509
A/Jan 2019	AUSMDU00027778	1	AUSMDU00027779	contig0016	37929	GTTGCTCCAACAACCGCATCTAC	G	truncating	V233fs	01882	HTH-type transcriptional regulator TreR	SAUSA300_1995	scrR	sucrose operon repressor	0.466065	Metabolism	1293510
A/May 2019	AUSMDU00029847	1	AUSMDU00029823	contig0028	25391	C	T	non-synonymous	A385V	02473	Sucrose-6-phosphate hydrolase	SAUSA300_1994	scrB	sucrose-6-phosphate hydrolase	0.362354	Metabolism	1293509
A/May 2019	AUSMDU00029847	1	AUSMDU00029747	contig0045	263	AG	GC	intergenic		02678	tRNA-Ser
A/May 2019	AUSMDU00029847	1	AUSMDU00029747	contig0045	273	C	G	intergenic		02678	tRNA-Ser
A/Sep 2021	AUSMDU00072418	1	AUSMDU00072419	contig00005	25436	AGAAGTT	A	non-synonymous	E46_V47del	00339	Serine/threonine phosphatase stp	SAUSA300_1112	stp1	protein phosphatase 2C domain-containing protein	6.01828e-05	Virulence regulation	1292627
A/Sep 2021	AUSMDU00072418	1	AUSMDU00072419	contig00019	23752	G	GT	truncating	T21fs	01027	Cell cycle protein GpsB	SAUSA300_1337	gpsB	hypothetical protein	0.660671	Transcription	1292852
A/Sep 2021	AUSMDU00072418	1	AUSMDU00072419	contig00022	5341	C	CG	truncating	E6fs	01148	hypothetical protein	SAUSA300_1175	SAUSA300_1175	hypothetical protein	0.639403	Unknown	1292690
A/Sep 2021	AUSMDU00072418	1	AUSMDU00072419	contig00041	675	T	TATATAA	non-synonymous	Y180_K181dup	01712	Teichoic acid D-alanine hydrolase	SAUSA300_0959	fmtA	fmt protein	0.414072	Antibiotic resistance	1292474	Oxacillin	9371333
A/Sep 2021	AUSMDU00072418	1	AUSMDU00072419	contig00052	14505	G	A	non-synonymous	T509I	01949	Cyclic-di-AMP phosphodiesterase GdpP	SAUSA300_0014	gdpP	hypothetical protein	0.000278796	Antibiotic resistance	1291529	Oxacillin	33293382
A/Sep 2021	AUSMDU00072418	1	AUSMDU00072419	contig00054	4431	GTGTTGAAGCTGT	G	non-synonymous	A261_E264del	01967	Transcription termination/antitermination protein NusA	SAUSA300_1159	nusA	transcription elongation factor NusA	0.347016	Transcription	1292674
A/Sep 2021	AUSMDU00072418	1	AUSMDU00072419	contig00065	3414	G	A	non-synonymous	S408L	02134	hypothetical protein	SAUSA300_0822	sufB	FeS assembly protein SufB	0.376806	Metabolism	1292337
A/Aug 2021	AUSMDU00065556	1	AUSMDU00065557	contig00002	15051	C	T	intergenic
A/Aug 2021	AUSMDU00065556	1	AUSMDU00065557	contig00026	20610	A	G	non-synonymous	V5A	01325	Glyceraldehyde-3-phosphate dehydrogenase 1	SAUSA300_0756	gapA	glyceraldehyde-3-phosphate dehydrogenase, type I	0.452326	Metabolism	1292271
A/Aug 2021	AUSMDU00065556	1	AUSMDU00065557	contig00087	674	C	T	non-synonymous	T192M	02364	hypothetical protein	SAUSA300_1702	sasC	cell wall surface anchor family protein	0.902769	Cell surface	1293217
C/Nov 2019	AUSMDU00043682	4	AUSMDU00040981, AUSMDU00040982, AUSMDU00041658, AUSMDU00041659	contig0001	454781	C	T	non-synonymous	D441N	00406	Cyclic-di-AMP phosphodiesterase GdpP	SAUSA300_0014	gdpP	hypothetical protein	0.000278796	Antibiotic resistance	1291529	Oxacillin	33293382
C/Nov 2019	AUSMDU00043682	1	AUSMDU00043693	contig0003	45359	G	A	non-synonymous	A233V	00799	putative undecaprenyl-phosphate N-acetylglucosaminyl 1-phosphate transferase	SAUSA300_0731	tagO	glycosyl transferase, group 4 family protein	0.442434	Cell surface	1292246
C/Nov 2019	AUSMDU00043682	4	AUSMDU00040981, AUSMDU00040982, AUSMDU00041658, AUSMDU00041659	contig0003	45518	A	G	non-synonymous	I180T	00799	putative undecaprenyl-phosphate N-acetylglucosaminyl 1-phosphate transferase	SAUSA300_0731	tagO	glycosyl transferase, group 4 family protein	0.442434	Cell surface	1292246
C/Nov 2019	AUSMDU00043682	2	AUSMDU00040981, AUSMDU00041658	contig0003	154551	GA	G	intergenic
C/Nov 2019	AUSMDU00043682	1	AUSMDU00043689	contig0004	56413	AT	A	intergenic
C/Nov 2019	AUSMDU00043682	1	AUSMDU00043689	contig0004	58151	AT	A	truncating	N57fs	01008	Penicillin-binding protein H	SAUSA300_1512	pbp3	penicillin-binding protein 3	0.0249074	Antibiotic resistance	1293027	Oxacillin	24216768
C/Nov 2019	AUSMDU00043682	1	AUSMDU00043693	contig0004	154798	A	G	non-synonymous	I114T	01107	hypothetical protein	SAUSA300_1608	radC	DNA repair protein RadC	0.184732	DNA metabolism	1293123
C/Nov 2019	AUSMDU00043682	2	AUSMDU00040981, AUSMDU00041658	contig0004	170861	A	G	truncating	M1?	01120	ATP-dependent Clp protease ATP-binding subunit ClpX	SAUSA300_1621	clpX	ATP-dependent protease ATP-binding subunit ClpX	0.00596913	Virulence regulation	1293136
C/Nov 2019	AUSMDU00043682	2	AUSMDU00040981, AUSMDU00041658	contig0005	54996	T	TA	truncating	L5fs	01182	Spermidine/putrescine-binding periplasmic protein	SAUSA300_1002	potD	spermidine/putrescine ABC transporter spermidine/putrescine-binding protein	0.315171	Membrane transport	1292517
C/Nov 2019	AUSMDU00043682	1	AUSMDU00043692	contig0006	60004	TTA	CT	intergenic
C/Nov 2019	AUSMDU00043682	2	AUSMDU00040981, AUSMDU00041658	contig0007	61601	T	C	non-synonymous	K189E	01460	DNA-directed RNA polymerase subunit beta	SAUSA300_0527	rpoB	DNA-directed RNA polymerase subunit beta	5.2183e-11	Antibiotic resistance	1292042	Rifampicin	29404415
C/Nov 2019	AUSMDU00043682	1	AUSMDU00043687	contig0007	86279	T	A	intergenic
C/Nov 2019	AUSMDU00043682	1	AUSMDU00043685	contig0008	49819	T	G	truncating	Y16*	01530	UDP-N-acetylglucosamine--peptide N-acetylglucosaminyltransferase stabilizing protein GtfB	SAUSA300_2582	gtfB	hypothetical protein	0.383548	Metabolism	1294097
C/Nov 2019	AUSMDU00043682	3	AUSMDU00040981, AUSMDU00041658, AUSMDU00041659	contig0009	31274	AT	A	truncating	I151fs	01584	Small ribosomal subunit biogenesis GTPase RsgA	SAUSA300_1114	rsgA	hypothetical protein	0.253128	Transcription	1292629
C/Nov 2019	AUSMDU00043682	1	AUSMDU00043689	contig0009	33967	CCGCGAG	C	non-synonymous	L241_A242del	01586	Serine/threonine phosphatase stp	SAUSA300_1112	stp1	protein phosphatase 2C domain-containing protein	6.01828e-05	Virulence regulation	1292627
C/Nov 2019	AUSMDU00043682	1	AUSMDU00043685	contig0009	33973	GCGCGAG	A	non-synonymous	L239_L241delinsF	01586	Serine/threonine phosphatase stp	SAUSA300_1112	stp1	protein phosphatase 2C domain-containing protein	6.01828e-05	Virulence regulation	1292627
C/Nov 2019	AUSMDU00043682	1	AUSMDU00043689	contig0009	77199	C	T	non-synonymous	M361I	01624	Penicillin-binding protein 2B	SAUSA300_1075	pbp1	penicillin-binding protein 1	0.661945	Antibiotic resistance	1292590	Oxacillin	39480932
C/Nov 2019	AUSMDU00043682	1	AUSMDU00041659	contig0016	4929	AAAACAAC	A	truncating	K206fs	02033	hypothetical protein	SAUSA300_1846	SAUSA300_1846	hypothetical protein	0.445039	Unknown	1293361
C/Nov 2019	AUSMDU00043682	1	AUSMDU00043685	contig0019	9252	G	GA	truncating	N44fs	02200	hypothetical protein	SAUSA300_1803	SAUSA300_1803	hypothetical protein	0.770052	Unknown	1293318
C/Nov 2019	AUSMDU00043682	1	AUSMDU00043688	contig0022	18719	G	A	non-synonymous	G16D	02333	Cold shock protein CspA	SAUSA300_1295	cspA	CSD family cold shock protein	0.737581	Transcription	1292810
C/Nov 2019	AUSMDU00043682	1	AUSMDU00043685	contig0027	12334	G	A	truncating	Q469*	02461	hypothetical protein
C/Nov 2019	AUSMDU00043682	1	AUSMDU00043683	contig0033	10584	G	A	non-synonymous	R195C	02544	Accessory gene regulator protein A	SAUSA300_1992	agrA	accessory gene regulator protein A	1.02531e-18	Virulence regulation	1293507
D/Aug 2022	AUSMDU00080958	1	AUSMDU00080956	contig00045	20653	G	A	synonymous	N66N	01846	N-acetylmuramoyl-L-alanine amidase sle1	SAUSA300_0438	sle1
C/Jul 2021	AUSMDU00066259	1	AUSMDU00066261	contig00007	40005	G	A	non-synonymous	E84K	00576	DNA topoisomerase 4 subunit A	SAUSA300_1251	parC	DNA topoisomerase IV subunit A	0.0373434	Antibiotic resistance	1292766	Fluoroquinolones	26190223
C/Jul 2021	AUSMDU00066259	1	AUSMDU00066261	contig00024	31471	TACT	GTAA	non-synonymous	KV189NY	01352	HTH-type transcriptional regulator MntR	SAUSA300_0621	mntR	iron-dependent repressor	0.18101	Metabolism	1292136
E/Apr 2022	AUSMDU00070588	1	AUSMDU00070520	contig00008	87	T	C	intergenic
E/Apr 2022	AUSMDU00070588	1	AUSMDU00070520	contig00011	86610	T	TTTTA	intergenic
F/Oct 2021	AUSMDU00067322	1	AUSMDU00067329	contig00012	54559	A	G	intergenic
G/Mar 2021	AUSMDU00060169	1	AUSMDU00060158	contig00002	107233	G	A	non-synonymous	M218I	00465	Gluconeogenesis factor	SAUSA300_0749	SAUSA300_0749	hypothetical protein	0.4557	Unknown	1292264

## Sheet: source_data_2A_2
Source of data	FPR3757 gene symbol	FPR3757 gene length	Aminoacid position of mutation	Number of independent mutations
Current study (BOR-03)	rpoB	1183	189	1
Published studies	rpoB	1183	405	1
Current study (AH_Apr19)	rpoB	1183	422	1
Published studies	rpoB	1183	464	2
Published studies	rpoB	1183	471	3
Published studies	rpoB	1183	477	2
Published studies	rpoB	1183	481	3
Published studies	rpoB	1183	484	1
Published studies	rpoB	1183	486	1
Published studies	rpoB	1183	487	1
Published studies	rpoB	1183	503	1
Published studies	rpoB	1183	527	1
Published studies	rpoB	1183	884	1
Current study (AH_Apr19)	scrB	497	141	1
Current study (AH_May19)	scrB	497	385	1
Current study (WH_May21)	SAUSA300_0749	331	218	1
Current study (AH_Apr19)	SAUSA300_0749	331	304	1
Current study (AH_Apr19)	scrR	316	233	1
Current study (AH_Nov22)	stp1	249	46	1
Published studies	stp1	249	136	1
Published studies	stp1	249	137	1
Published studies	stp1	249	149	1
Published studies	stp1	249	169	1
Current study (BOR-03)	stp1	249	239	1
Current study (BOR-03)	stp1	249	241	1
Published studies	gdpP	655	233	1
Published studies	gdpP	655	383	1
Published studies	gdpP	655	387	1
Current study (BOR-03)	gdpP	655	441	1
Published studies	gdpP	655	495	1
Current study (AH_Nov22)	gdpP	655	509	1
Published studies	gdpP	655	571	1
Published studies	gdpP	655	620	1
Published studies	nusA	391	31	1
Current study (AH_Nov22)	nusA	391	261	1
Current study (AH_Nov22)	sufB	465	408	1
Current study (AH_Nov22)	fmtA	397	182	1
Current study (AH_Nov22)	SAUSA300_1175	130	5	1
Current study (AH_Nov22)	gpsB	114	21	1
Published studies	agrA	259	88	1
Published studies	agrA	259	92	1
Published studies	agrA	259	130	1
Published studies	agrA	259	141	1
Published studies	agrA	259	148	1
Published studies	agrA	259	162	1
Published studies	agrA	259	163	1
Published studies	agrA	259	174	1
Current study (BOR-03)	agrA	259	195	1
Published studies	agrA	259	208	1
Published studies	agrA	259	225	1
Published studies	agrA	259	237	1
Published studies	agrA	259	238	1
Current study (BOR-03)	clpX	420	1	1
Published studies	clpX	420	93	1
Published studies	clpX	420	310	1
Published studies	clpX	420	392	1
Current study (BOR-03)	pbp3	691	57	1
Published studies	pbp3	691	602	1
Published studies	pbp3	691	613	1
Published studies	pbp3	691	660	1
Published studies	radC	228	31	1
Current study (BOR-03)	radC	228	114	1
Current study (BOR-03)	rsgA	291	151	1
Published studies	rsgA	291	151	1
Current study (BOR-03)	potD	357	5	1
Published studies	potD	357	5	1
Current study (BOR-03)	gtfB	452	16	1
Current study (BOR-03)	tagO	351	180	1
Current study (BOR-03)	tagO	351	233	1
Current study (BOR-03)	SAUSA300_1846	381	206	1
Published studies	pbp1	746	11	1
Current study (BOR-03)	pbp1	746	361	1
Current study (BOR-03)	cspA	66	16	1
Current study (BOR-03)	SAUSA300_1803	50	44	1
Current study (EH_Nov21)	parC	800	84	1
Published studies	parC	800	267	1
Published studies	parC	800	296	1
Published studies	parC	800	463	1
Published studies	parC	800	487	1
Published studies	mntR	214	62	1
Current study (EH_Nov21)	mntR	214	189	1

## Sheet: source_data_3
Respondent ID	Case label	Presence of adaptive mutations	Genomic report known	Estimated probability of adaptive mutations	Genomic report clarity	Added value of the report	Recommended antibiotic duration	Recommended antibiotic switch	Recommended source control
1	A/Jan 2019	1	0	10			3	0	1
1	A/Jan 2019	1	1		70	50	3	0	1
1	A/May 2019	0	0	30			4	0	1
1	A/May 2019	0	1		80	50	4	0	1
1	C/Nov 2019	1	0	80			5	1	3
1	C/Nov 2019	1	1		90	70	5	1	3
1	G/Mar 2021	0	0	60			4	1	3
1	G/Mar 2021	0	1		80	80	4	0	3
1	A/Aug 2021	0	0	20			3	1	3
1	A/Aug 2021	0	1		80	70	4	0	3
1	C/Jul 2021	1	0	30			3	1	3
1	C/Jul 2021	1	1		80	90	3	1	3
1	F/Oct 2021	0	0	20			4	1	3
1	F/Oct 2021	0	1		80	80	4	1	3
1	A/Sep 2021	1	0	70			4	1	3
1	A/Sep 2021	1	1		60	70	4	1	3
1	E/Apr 2022	0	0	30			4	0	3
1	E/Apr 2022	0	1		90	80	4	0	3
1	D/Aug 2022	0	0	70			5	1	3
1	D/Aug 2022	0	1		80	70	5	0	3
1	A/Mar 2023	0	0	10			4	1	3
1	A/Mar 2023	0	1		80	60	4	0	3
2	A/Jan 2019	1	0	20			3	1	1
2	A/Jan 2019	1	1		70	50	3	0	1
2	A/May 2019	0	0	80			3	0	1
2	A/May 2019	0	1		100	70	3	0	1
2	C/Nov 2019	1	0	70			3	1	1
2	C/Nov 2019	1	1		80	90	3	1	1
2	G/Mar 2021	0	0	70			3	1	3
2	G/Mar 2021	0	1		100	90	4	1	3
2	A/Aug 2021	0	0	50			3	0	1
2	A/Aug 2021	0	1		90	90		1	1
2	C/Jul 2021	1	0	70			3	1	1
2	C/Jul 2021	1	1		90	90	3	1	1
2	F/Oct 2021	0	0	50			3	0	1
2	F/Oct 2021	0	1		90	80	3	0	1
2	A/Sep 2021	1	0	80			3		1
2	A/Sep 2021	1	1		90	90	3	1	1
2	E/Apr 2022	0	0	70			3	1	1
2	E/Apr 2022	0	1		90	90	3	0	1
2	D/Aug 2022	0	0	70			4	1	1
2	D/Aug 2022	0	1		90	90	4	0	1
2	A/Mar 2023	0	0	20			3	1	1
2	A/Mar 2023	0	1		80	90	3	1	1
3	A/Jan 2019	1	0	0			4	0	3
3	A/Jan 2019	1	1		100	100	4	1	3
3	A/May 2019	0	0	10			3	1	3
3	A/May 2019	0	1		80	80	3	0	3
3	C/Nov 2019	1	0	80			3	1	3
3	C/Nov 2019	1	1		60	100	3	1	1
3	G/Mar 2021	0	0	70			3	1	3
3	G/Mar 2021	0	1		100	100	3	1	1
3	A/Aug 2021	0	0	50			3	1
3	A/Aug 2021	0	1		100	100	3	0
3	C/Jul 2021	1	0	30			3	1	1
3	C/Jul 2021	1	1		100	100	3	1	3
3	F/Oct 2021	0	0
3	F/Oct 2021	0	1
3	A/Sep 2021	1	0
3	A/Sep 2021	1	1
3	E/Apr 2022	0	0
3	E/Apr 2022	0	1
3	D/Aug 2022	0	0
3	D/Aug 2022	0	1
3	A/Mar 2023	0	0
3	A/Mar 2023	0	1
4	A/Jan 2019	1	0	20			4	1	1
4	A/Jan 2019	1	1		50	50	4	0	1
4	A/May 2019	0	0	20			4	0	1
4	A/May 2019	0	1		20	20	4	0	1
4	C/Nov 2019	1	0	70			4	1	1
4	C/Nov 2019	1	1		50	60	4	1	1
4	G/Mar 2021	0	0	30			3	1	1
4	G/Mar 2021	0	1		70	70	3	0	1
4	A/Aug 2021	0	0	30			4	1	1
4	A/Aug 2021	0	1		40	40	4	0	1
4	C/Jul 2021	1	0	30			4	1	1
4	C/Jul 2021	1	1		70	70	4	1	1
4	F/Oct 2021	0	0	30			4	1	1
4	F/Oct 2021	0	1		50	40	3	0	1
4	A/Sep 2021	1	0	50			4	1	1
4	A/Sep 2021	1	1		60	70	4	1	1
4	E/Apr 2022	0	0	30			4	0	1
4	E/Apr 2022	0	1		60	70	4	0	1
4	D/Aug 2022	0	0	60			4	1	1
4	D/Aug 2022	0	1		60	70	4	0	1
4	A/Mar 2023	0	0	10			3	1	1
4	A/Mar 2023	0	1		70	80	4	0	1
5	A/Jan 2019	1	0	10			3	1	1
5	A/Jan 2019	1	1		100	100			3
5	A/May 2019	0	0	10			4	0	1
5	A/May 2019	0	1		100	50	4	0	1
5	C/Nov 2019	1	0	10			3	1	1
5	C/Nov 2019	1	1
5	G/Mar 2021	0	0
5	G/Mar 2021	0	1
5	A/Aug 2021	0	0
5	A/Aug 2021	0	1
5	C/Jul 2021	1	0
5	C/Jul 2021	1	1
5	F/Oct 2021	0	0
5	F/Oct 2021	0	1
5	A/Sep 2021	1	0
5	A/Sep 2021	1	1
5	E/Apr 2022	0	0
5	E/Apr 2022	0	1
5	D/Aug 2022	0	0
5	D/Aug 2022	0	1
5	A/Mar 2023	0	0
5	A/Mar 2023	0	1
6	A/Jan 2019	1	0	30			4	1	3
6	A/Jan 2019	1	1		50	100	4	1	3
6	A/May 2019	0	0	30			5	1	1
6	A/May 2019	0	1		50	100	5	1	3
6	C/Nov 2019	1	0	30			4	1	1
6	C/Nov 2019	1	1		50	100	4	1	1
6	G/Mar 2021	0	0	30			4	1	1
6	G/Mar 2021	0	1		50	100	4	1	1
6	A/Aug 2021	0	0	30			3	1	3
6	A/Aug 2021	0	1		50	100	3	1	3
6	C/Jul 2021	1	0	30			4	1
6	C/Jul 2021	1	1		50	100	4	1	3
6	F/Oct 2021	0	0	30			4	0	3
6	F/Oct 2021	0	1		50	100		0	3
6	A/Sep 2021	1	0	30			3	1	3
6	A/Sep 2021	1	1		50	100		1	3
6	E/Apr 2022	0	0	30			4	0	3
6	E/Apr 2022	0	1		50	100		0	3
6	D/Aug 2022	0	0	30			4	1	3
6	D/Aug 2022	0	1		50	100		1
6	A/Mar 2023	0	0	50				1	3
6	A/Mar 2023	0	1		60	100	4	0	3
7	A/Jan 2019	1	0	20			4	0	1
7	A/Jan 2019	1	1		60	80	4	1	1
7	A/May 2019	0	0	30			3	0	1
7	A/May 2019	0	1		80	90	3	0	1
7	C/Nov 2019	1	0	90			4	0	1
7	C/Nov 2019	1	1		90	100	5	1	1
7	G/Mar 2021	0	0	50			4	0	3
7	G/Mar 2021	0	1		80	100	5	0	1
7	A/Aug 2021	0	0	10			4	0	1
7	A/Aug 2021	0	1		70	90	4	0	1
7	C/Jul 2021	1	0	10			2	0	3
7	C/Jul 2021	1	1		80	100	3	1	1
7	F/Oct 2021	0	0	10			3	0	3
7	F/Oct 2021	0	1		80	90	4	0	1
7	A/Sep 2021	1	0	80			5	1	1
7	A/Sep 2021	1	1		80	100	4	1	1
7	E/Apr 2022	0	0	20			3	0	1
7	E/Apr 2022	0	1		90	100	4	0	1
7	D/Aug 2022	0	0	80			4	0	3
7	D/Aug 2022	0	1		90	100	5	0	1
7	A/Mar 2023	0	0	10			4	1	3
7	A/Mar 2023	0	1		80	90	4	1	1
8	A/Jan 2019	1	0	20			4	0	3
8	A/Jan 2019	1	1		100	0	4	0	3
8	A/May 2019	0	0	70			4		1
8	A/May 2019	0	1		100	0	4	0	1
8	C/Nov 2019	1	0	80			4	1	2
8	C/Nov 2019	1	1		100	70	4	0	2
8	G/Mar 2021	0	0	60			3	0	2
8	G/Mar 2021	0	1		100	0	3	0	2
8	A/Aug 2021	0	0	40			3	0	3
8	A/Aug 2021	0	1		100	10	3	0	2
8	C/Jul 2021	1	0	50			4	0	3
8	C/Jul 2021	1	1		80	60	4	0	2
8	F/Oct 2021	0	0	20			3	0	3
8	F/Oct 2021	0	1
8	A/Sep 2021	1	0
8	A/Sep 2021	1	1
8	E/Apr 2022	0	0
8	E/Apr 2022	0	1
8	D/Aug 2022	0	0
8	D/Aug 2022	0	1
8	A/Mar 2023	0	0
8	A/Mar 2023	0	1
9	A/Jan 2019	1	0	20			4	0	3
9	A/Jan 2019	1	1		50	50	4	1	3
9	A/May 2019	0	0
9	A/May 2019	0	1
9	C/Nov 2019	1	0
9	C/Nov 2019	1	1
9	G/Mar 2021	0	0
9	G/Mar 2021	0	1
9	A/Aug 2021	0	0
9	A/Aug 2021	0	1
9	C/Jul 2021	1	0
9	C/Jul 2021	1	1
9	F/Oct 2021	0	0
9	F/Oct 2021	0	1
9	A/Sep 2021	1	0
9	A/Sep 2021	1	1
9	E/Apr 2022	0	0
9	E/Apr 2022	0	1
9	D/Aug 2022	0	0
9	D/Aug 2022	0	1
9	A/Mar 2023	0	0
9	A/Mar 2023	0	1
10	A/Jan 2019	1	0	30			3	1	1
10	A/Jan 2019	1	1		70	80	3	1	1
10	A/May 2019	0	0	30			3	0	1
10	A/May 2019	0	1		40	80	3	0	1
10	C/Nov 2019	1	0	100			3	1	1
10	C/Nov 2019	1	1		70	90	3	1	1
10	G/Mar 2021	0	0	60			3	1	1
10	G/Mar 2021	0	1		80	90	3	1	1
10	A/Aug 2021	0	0	30			3	1	1
10	A/Aug 2021	0	1		80	80	3	1	1
10	C/Jul 2021	1	0	30			3	1	1
10	C/Jul 2021	1	1		80	100	3	1	1
10	F/Oct 2021	0	0	40			3	1	1
10	F/Oct 2021	0	1		70	90	3	1	1
10	A/Sep 2021	1	0	20			3	1	1
10	A/Sep 2021	1	1		70	90	3	1	1
10	E/Apr 2022	0	0	30			3	1	1
10	E/Apr 2022	0	1		80	80	3	1	1
10	D/Aug 2022	0	0	70			3	1	1
10	D/Aug 2022	0	1		70	80	3	1	1
10	A/Mar 2023	0	0	20			3	1	1
10	A/Mar 2023	0	1		70	80	3	1	1
11	A/Jan 2019	1	0	30			3	0	1
11	A/Jan 2019	1	1		60	30	3	0	1
11	A/May 2019	0	0
11	A/May 2019	0	1
11	C/Nov 2019	1	0
11	C/Nov 2019	1	1
11	G/Mar 2021	0	0
11	G/Mar 2021	0	1
11	A/Aug 2021	0	0
11	A/Aug 2021	0	1
11	C/Jul 2021	1	0
11	C/Jul 2021	1	1
11	F/Oct 2021	0	0
11	F/Oct 2021	0	1
11	A/Sep 2021	1	0
11	A/Sep 2021	1	1
11	E/Apr 2022	0	0
11	E/Apr 2022	0	1
11	D/Aug 2022	0	0
11	D/Aug 2022	0	1
11	A/Mar 2023	0	0
11	A/Mar 2023	0	1
12	A/Jan 2019	1	0	10			3	0	2
12	A/Jan 2019	1	1		90	80	3	0	2
12	A/May 2019	0	0	20			4	0	2
12	A/May 2019	0	1		90	30	4	0	2
12	C/Nov 2019	1	0	50			4	1	2
12	C/Nov 2019	1	1		50	80	4	1	2
12	G/Mar 2021	0	0	20			4	1	2
12	G/Mar 2021	0	1		80	80	4	0	2
12	A/Aug 2021	0	0	10			3	0	2
12	A/Aug 2021	0	1		70	70	3	0	1
12	C/Jul 2021	1	0	50			5	1	2
12	C/Jul 2021	1	1		70	70	5	1	2
12	F/Oct 2021	0	0	10			3	0	2
12	F/Oct 2021	0	1		80	80	2	0	2
12	A/Sep 2021	1	0	90			5	1	2
12	A/Sep 2021	1	1		70	70	5	1	2
12	E/Apr 2022	0	0	10			3	0	2
12	E/Apr 2022	0	1		70	70	3	0	2
12	D/Aug 2022	0	0	50			5	1	2
12	D/Aug 2022	0	1		70	70	5	1	2
12	A/Mar 2023	0	0	50			4	1	2
12	A/Mar 2023	0	1		80	80	4	0	2
13	A/Jan 2019	1	0	10			3	0	1
13	A/Jan 2019	1	1		90	90	3	0	1
13	A/May 2019	0	0	0			4	1	1
13	A/May 2019	0	1		70	50	3	0	1
13	C/Nov 2019	1	0	100			3	1	1
13	C/Nov 2019	1	1		100	90	3	1	1
13	G/Mar 2021	0	0	30			3	1	1
13	G/Mar 2021	0	1		80	50	3	0	1
13	A/Aug 2021	0	0	10			3	0	1
13	A/Aug 2021	0	1		90	50	3	0	1
13	C/Jul 2021	1	0	40			3	1	1
13	C/Jul 2021	1	1		90	70	3	1	1
13	F/Oct 2021	0	0	10			3	0	1
13	F/Oct 2021	0	1		90	50	3	0	1
13	A/Sep 2021	1	0	20			3	1	1
13	A/Sep 2021	1	1		90	90	3	1	1
13	E/Apr 2022	0	0	20			4	1	1
13	E/Apr 2022	0	1		90	60	3	0	1
13	D/Aug 2022	0	0	20			3	1	1
13	D/Aug 2022	0	1		90	60	3	0	1
13	A/Mar 2023	0	0	100			3	1	1
13	A/Mar 2023	0	1		90	60	3	0	1
14	A/Jan 2019	1	0	10			2	1	3
14	A/Jan 2019	1	1		50	50	2	0	1
14	A/May 2019	0	0	10			3	0	1
14	A/May 2019	0	1		60	60	2	0	1
14	C/Nov 2019	1	0	70			4	1	1
14	C/Nov 2019	1	1		80	80	4	1	1
14	G/Mar 2021	0	0	30			3	1	1
14	G/Mar 2021	0	1		80	80	3	1	1
14	A/Aug 2021	0	0	10			1	0	1
14	A/Aug 2021	0	1		30	40	2	0	1
14	C/Jul 2021	1	0	30			2	1	1
14	C/Jul 2021	1	1		40	20		1	1
14	F/Oct 2021	0	0	0			1	0	1
14	F/Oct 2021	0	1		40	70	2	0	1
14	A/Sep 2021	1	0	30			3	1	1
14	A/Sep 2021	1	1		70	70	3	1	1
14	E/Apr 2022	0	0	10			1	0	1
14	E/Apr 2022	0	1		50	80	1	0	2
14	D/Aug 2022	0	0	30			3	1	1
14	D/Aug 2022	0	1		60	90	2	0	1
14	A/Mar 2023	0	0	70			3	1	1
14	A/Mar 2023	0	1
15	A/Jan 2019	1	0	50			3	1	3
15	A/Jan 2019	1	1		60	90	3	1	3
15	A/May 2019	0	0	20			3	0	1
15	A/May 2019	0	1		80	90	3	0	1
15	C/Nov 2019	1	0	60			3		1
15	C/Nov 2019	1	1		80	80	3	1	1
15	G/Mar 2021	0	0	70			3	1	3
15	G/Mar 2021	0	1		80	80	3	0	3
15	A/Aug 2021	0	0	30			3	0	3
15	A/Aug 2021	0	1		50	50	3	1	3
15	C/Jul 2021	1	0	30			3	0	3
15	C/Jul 2021	1	1		70	80	3	1	3
15	F/Oct 2021	0	0	30			3	0	3
15	F/Oct 2021	0	1		70	80	3	1	3
15	A/Sep 2021	1	0	70			3	1	1
15	A/Sep 2021	1	1		70	70	3	1	3
15	E/Apr 2022	0	0	40			3	1	3
15	E/Apr 2022	0	1		60	60		0	3
15	D/Aug 2022	0	0	70			3	1	3
15	D/Aug 2022	0	1		60	60	3	0	3
15	A/Mar 2023	0	0	30			3	1	3
15	A/Mar 2023	0	1		40	40	3	1	3
16	A/Jan 2019	1	0	20			4	0	1
16	A/Jan 2019	1	1		80	80	4	0	1
16	A/May 2019	0	0	30			3	0	1
16	A/May 2019	0	1		80	70	3	0	1
16	C/Nov 2019	1	0	80			3	1	1
16	C/Nov 2019	1	1		90	90	3	1	1
16	G/Mar 2021	0	0	30			3	1	1
16	G/Mar 2021	0	1		80	80	4	0	1
16	A/Aug 2021	0	0
16	A/Aug 2021	0	1
16	C/Jul 2021	1	0	30			3	1	1
16	C/Jul 2021	1	1		90	10	3	1	1
16	F/Oct 2021	0	0
16	F/Oct 2021	0	1
16	A/Sep 2021	1	0
16	A/Sep 2021	1	1
16	E/Apr 2022	0	0
16	E/Apr 2022	0	1
16	D/Aug 2022	0	0
16	D/Aug 2022	0	1
16	A/Mar 2023	0	0
16	A/Mar 2023	0	1
17	A/Jan 2019	1	0	10			3	0	3
17	A/Jan 2019	1	1		70	80	3	1	2
17	A/May 2019	0	0	20			4	0	1
17	A/May 2019	0	1		80	30	4	0	1
17	C/Nov 2019	1	0	60			3	0	1
17	C/Nov 2019	1	1
17	G/Mar 2021	0	0
17	G/Mar 2021	0	1
17	A/Aug 2021	0	0
17	A/Aug 2021	0	1
17	C/Jul 2021	1	0
17	C/Jul 2021	1	1
17	F/Oct 2021	0	0
17	F/Oct 2021	0	1
17	A/Sep 2021	1	0
17	A/Sep 2021	1	1
17	E/Apr 2022	0	0
17	E/Apr 2022	0	1
17	D/Aug 2022	0	0
17	D/Aug 2022	0	1
17	A/Mar 2023	0	0
17	A/Mar 2023	0	1
18	A/Jan 2019	1	0	20			2	0	3
18	A/Jan 2019	1	1		60	100	3	1	3
18	A/May 2019	0	0	10			3	0	1
18	A/May 2019	0	1		80	100	3	0	1
18	C/Nov 2019	1	0	70			4	0	3
18	C/Nov 2019	1	1		90	100	4	1	3
18	G/Mar 2021	0	0	30			3	0	3
18	G/Mar 2021	0	1		80	100	3	1	3
18	A/Aug 2021	0	0	10			3	0	3
18	A/Aug 2021	0	1		80	90	4	0	3
18	C/Jul 2021	1	0	10			3	0	3
18	C/Jul 2021	1	1		90	100	3	1	3
18	F/Oct 2021	0	0	20			3	0	3
18	F/Oct 2021	0	1		80	100	4	0	3
18	A/Sep 2021	1	0	90			3	1	1
18	A/Sep 2021	1	1		80	100	4	1	1
18	E/Apr 2022	0	0	30			3	0	1
18	E/Apr 2022	0	1		80	100	3	0	1
18	D/Aug 2022	0	0	70			3	0	3
18	D/Aug 2022	0	1		80	100	4	0	1
18	A/Mar 2023	0	0	60			3	1	3
18	A/Mar 2023	0	1		80	100	3	1	3
19	A/Jan 2019	1	0	30			3	1	3
19	A/Jan 2019	1	1		50	50	3	0	3
19	A/May 2019	0	0	10			3	0	1
19	A/May 2019	0	1		70	80	3	0	1
19	C/Nov 2019	1	0	70			3	1	2
19	C/Nov 2019	1	1		80	100	3	1	2
19	G/Mar 2021	0	0	60			3	1	3
19	G/Mar 2021	0	1		40	30	3	1	3
19	A/Aug 2021	0	0	10			3	0	3
19	A/Aug 2021	0	1		70	80	3	0	3
19	C/Jul 2021	1	0	20			3	0	1
19	C/Jul 2021	1	1		40	30	3	1	3
19	F/Oct 2021	0	0	20			3	0	3
19	F/Oct 2021	0	1		70	80	3	0	3
19	A/Sep 2021	1	0	80			3	1	3
19	A/Sep 2021	1	1		70	90	3	1	3
19	E/Apr 2022	0	0	60			3	1	3
19	E/Apr 2022	0	1		60	70	3	0	1
19	D/Aug 2022	0	0	70			3	1	3
19	D/Aug 2022	0	1		70	70	3	0	3
19	A/Mar 2023	0	0	20			3	1	3
19	A/Mar 2023	0	1		50	50	3	1	3
20	A/Jan 2019	1	0	10			3	1	1
20	A/Jan 2019	1	1		80	100	3	1	3
20	A/May 2019	0	0	20			3	1	3
20	A/May 2019	0	1		30	50	2	1	3
20	C/Nov 2019	1	0	10			3	1	2
20	C/Nov 2019	1	1		80	90	3	1	2
20	G/Mar 2021	0	0				3	1	3
20	G/Mar 2021	0	1		30	40	3	0	3
20	A/Aug 2021	0	0				3	0	3
20	A/Aug 2021	0	1		20	40	3	1	3
20	C/Jul 2021	1	0				3	1	3
20	C/Jul 2021	1	1		60	80	4	1	3
20	F/Oct 2021	0	0				3	0	3
20	F/Oct 2021	0	1		30	30	3	1	3
20	A/Sep 2021	1	0				4	1	1
20	A/Sep 2021	1	1		40	50	4	1	1
20	E/Apr 2022	0	0				4	1	1
20	E/Apr 2022	0	1		30	30		0	1
20	D/Aug 2022	0	0				4	1	3
20	D/Aug 2022	0	1		40	40	4	0	1
20	A/Mar 2023	0	0				4	1	3
20	A/Mar 2023	0	1		40	40	4	0	3
21	A/Jan 2019	1	0	80			2	0	1
21	A/Jan 2019	1	1		80	60	2	0	1
21	A/May 2019	0	0	60			3	0	1
21	A/May 2019	0	1		80	50	3	0	1
21	C/Nov 2019	1	0	80			3	1	1
21	C/Nov 2019	1	1		80	90	3	1	1
21	G/Mar 2021	0	0	80			3	1	1
21	G/Mar 2021	0	1		80	80	3	0	1
21	A/Aug 2021	0	0	80			3	0	1
21	A/Aug 2021	0	1		80	60	3	0	1
21	C/Jul 2021	1	0	80			3	0	1
21	C/Jul 2021	1	1		80	90	3	1	1
21	F/Oct 2021	0	0	80			3	0	1
21	F/Oct 2021	0	1		80	60	3	0	1
21	A/Sep 2021	1	0	90			3	1	3
21	A/Sep 2021	1	1		80	80	3	1	3
21	E/Apr 2022	0	0	80			3	0	1
21	E/Apr 2022	0	1		80	70	3	0	1
21	D/Aug 2022	0	0	90			4	1	3
21	D/Aug 2022	0	1		80	80	4	0	1
21	A/Mar 2023	0	0	50			3	1	3
21	A/Mar 2023	0	1		70	70	3	1	3
22	A/Jan 2019	1	0	10			3	0	1
22	A/Jan 2019	1	1		80	80	3	1	1
22	A/May 2019	0	0	20			3	1	1
22	A/May 2019	0	1		80	80	3	1	1
22	C/Nov 2019	1	0	80			2	1	3
22	C/Nov 2019	1	1		90	100	2	1	3
22	G/Mar 2021	0	0	80			4	1	3
22	G/Mar 2021	0	1		100	80	4	1	3
22	A/Aug 2021	0	0	20			3	0	3
22	A/Aug 2021	0	1		80	80	3	1	3
22	C/Jul 2021	1	0	60			3		3
22	C/Jul 2021	1	1		100	100	3	1
22	F/Oct 2021	0	0	20			3	1	3
22	F/Oct 2021	0	1		80	80	3	1	3
22	A/Sep 2021	1	0	80			3	1	1
22	A/Sep 2021	1	1		100	100	3	1	1
22	E/Apr 2022	0	0	50			3	1	1
22	E/Apr 2022	0	1		100	100	3	0	1
22	D/Aug 2022	0	0	50			3	1	3
22	D/Aug 2022	0	1		100	100	4	0	3
22	A/Mar 2023	0	0	100			3	1	3
22	A/Mar 2023	0	1		100	100	3	1	3
23	A/Jan 2019	1	0	20			3	0	1
23	A/Jan 2019	1	1		70	50	3	0	3
23	A/May 2019	0	0	30			3	1	1
23	A/May 2019	0	1		100	80	3	0	1
23	C/Nov 2019	1	0	100			3	1	1
23	C/Nov 2019	1	1		100	90	3	1	1
23	G/Mar 2021	0	0	100			3	1	1
23	G/Mar 2021	0	1		100	70	3	0	1
23	A/Aug 2021	0	0	30			3	0	1
23	A/Aug 2021	0	1		100	100	3	0	1
23	C/Jul 2021	1	0	50			3	1	1
23	C/Jul 2021	1	1		100	100	3	1	1
23	F/Oct 2021	0	0	30			3	0	1
23	F/Oct 2021	0	1		100	80	3	0	1
23	A/Sep 2021	1	0	100			3	1	1
23	A/Sep 2021	1	1		100	90	3	1	1
23	E/Apr 2022	0	0	50			3	0	1
23	E/Apr 2022	0	1		100	100	3	0	1
23	D/Aug 2022	0	0	90			3	1	1
23	D/Aug 2022	0	1		100	100	4	0	1
23	A/Mar 2023	0	0	60			3	1	1
23	A/Mar 2023	0	1		100	100	3	1	1
24	A/Jan 2019	1	0	20			4	0	1
24	A/Jan 2019	1	1		40	80	4	0	1
24	A/May 2019	0	0	0			2	0	1
24	A/May 2019	0	1		70	80	3	1	1
24	C/Nov 2019	1	0	100			3	1	3
24	C/Nov 2019	1	1		60	90	3	1	3
24	G/Mar 2021	0	0	20			4	0	3
24	G/Mar 2021	0	1		40	80	4	0	1
24	A/Aug 2021	0	0	10			1	0	3
24	A/Aug 2021	0	1		70	80	2	0	3
24	C/Jul 2021	1	0	70			3	1	3
24	C/Jul 2021	1	1		60	80	4	0	3
24	F/Oct 2021	0	0	30			1	0	3
24	F/Oct 2021	0	1		50	90	2	0	3
24	A/Sep 2021	1	0	90			3	1	1
24	A/Sep 2021	1	1		60	90	3	1	1
24	E/Apr 2022	0	0	10			3	0	1
24	E/Apr 2022	0	1		70	60	3	0	1
24	D/Aug 2022	0	0	80			4	1	3
24	D/Aug 2022	0	1		60	80	3	0	3
24	A/Mar 2023	0	0	10			3	1	3
24	A/Mar 2023	0	1		60	50	1	1	2
25	A/Jan 2019	1	0	20			3	0	3
25	A/Jan 2019	1	1		100	80	3	0	3
25	A/May 2019	0	0	80			4	1	1
25	A/May 2019	0	1		50	100	4	1	3
25	C/Nov 2019	1	0	80			3	0	3
25	C/Nov 2019	1	1		100	100	3	1	3
25	G/Mar 2021	0	0	30			4	0	3
25	G/Mar 2021	0	1		100	30	4	0	3
25	A/Aug 2021	0	0	40			3	1	3
25	A/Aug 2021	0	1		90	0	2	0	3
25	C/Jul 2021	1	0	20			2	0	3
25	C/Jul 2021	1	1		30	30	2	1	3
25	F/Oct 2021	0	0	30			2	1	3
25	F/Oct 2021	0	1		70	20	2	0	3
25	A/Sep 2021	1	0	40			4	1	1
25	A/Sep 2021	1	1		80	40	4	0	1
25	E/Apr 2022	0	0	10			3	0	1
25	E/Apr 2022	0	1		80	10	4	0	1
25	D/Aug 2022	0	0	70			4	1	1
25	D/Aug 2022	0	1		80	50	4	0	1
25	A/Mar 2023	0	0	40			4	1	3
25	A/Mar 2023	0	1		70	60	4	1	3

## Sheet: source_data_S2
Isolate 1	Isolate 2	Distance method	Distance	Isolate pair status
AUSMDU00027778	AUSMDU00027779	cgmlst	5	within-host pair
AUSMDU00027778	AUSMDU00028192	cgmlst	6	within-host pair
AUSMDU00027778	AUSMDU00028203	cgmlst	13	within-host pair
AUSMDU00027778	AUSMDU00084090	cgmlst	1399	between host pair involving current study isolates
AUSMDU00027778	AUSMDU00084091	cgmlst	1399	between host pair involving current study isolates
AUSMDU00027778	AUSMDU00084092	cgmlst	1399	between host pair involving current study isolates
AUSMDU00027778	AUSMDU00084093	cgmlst	1399	between host pair involving current study isolates
AUSMDU00027778	AUSMDU00029744	cgmlst	1657	between host pair involving current study isolates
AUSMDU00027778	AUSMDU00029745	cgmlst	1656	between host pair involving current study isolates
AUSMDU00027778	AUSMDU00029746	cgmlst	1657	between host pair involving current study isolates
AUSMDU00027778	AUSMDU00029747	cgmlst	1657	between host pair involving current study isolates
AUSMDU00027778	AUSMDU00029748	cgmlst	1657	between host pair involving current study isolates
AUSMDU00027778	AUSMDU00029749	cgmlst	1657	between host pair involving current study isolates
AUSMDU00027778	AUSMDU00029750	cgmlst	1657	between host pair involving current study isolates
AUSMDU00027778	AUSMDU00029751	cgmlst	1657	between host pair involving current study isolates
AUSMDU00027778	AUSMDU00029752	cgmlst	1657	between host pair involving current study isolates
AUSMDU00027778	AUSMDU00029753	cgmlst	1657	between host pair involving current study isolates
AUSMDU00027778	AUSMDU00029754	cgmlst	1657	between host pair involving current study isolates
AUSMDU00027778	AUSMDU00029755	cgmlst	1657	between host pair involving current study isolates
AUSMDU00027778	AUSMDU00029756	cgmlst	1657	between host pair involving current study isolates
AUSMDU00027778	AUSMDU00029811	cgmlst	1657	between host pair involving current study isolates
AUSMDU00027778	AUSMDU00029823	cgmlst	1657	between host pair involving current study isolates
AUSMDU00027778	AUSMDU00029835	cgmlst	1657	between host pair involving current study isolates
AUSMDU00027778	AUSMDU00029847	cgmlst	1657	between host pair involving current study isolates
AUSMDU00027778	AUSMDU00029859	cgmlst	1657	between host pair involving current study isolates
AUSMDU00027778	AUSMDU00029871	cgmlst	1657	between host pair involving current study isolates
AUSMDU00027778	AUSMDU00029882	cgmlst	1657	between host pair involving current study isolates
AUSMDU00027778	AUSMDU00029893	cgmlst	1657	between host pair involving current study isolates
AUSMDU00027778	AUSMDU00072418	cgmlst	1341	between host pair involving current study isolates
AUSMDU00027778	AUSMDU00072419	cgmlst	1367	between host pair involving current study isolates
AUSMDU00027778	AUSMDU00065556	cgmlst	1363	between host pair involving current study isolates
AUSMDU00027778	AUSMDU00065557	cgmlst	1384	between host pair involving current study isolates
AUSMDU00027778	AUSMDU00080956	cgmlst	1645	between host pair involving current study isolates
AUSMDU00027778	AUSMDU00080957	cgmlst	1645	between host pair involving current study isolates
AUSMDU00027778	AUSMDU00080958	cgmlst	1642	between host pair involving current study isolates
AUSMDU00027778	AUSMDU00040981	cgmlst	1333	between host pair involving current study isolates
AUSMDU00027778	AUSMDU00040982	cgmlst	1352	between host pair involving current study isolates
AUSMDU00027778	AUSMDU00041658	cgmlst	1356	between host pair involving current study isolates
AUSMDU00027778	AUSMDU00041659	cgmlst	1354	between host pair involving current study isolates
AUSMDU00027778	AUSMDU00043682	cgmlst	1357	between host pair involving current study isolates
AUSMDU00027778	AUSMDU00043683	cgmlst	1359	between host pair involving current study isolates
AUSMDU00027778	AUSMDU00043684	cgmlst	1358	between host pair involving current study isolates
AUSMDU00027778	AUSMDU00043685	cgmlst	1358	between host pair involving current study isolates
AUSMDU00027778	AUSMDU00043686	cgmlst	1356	between host pair involving current study isolates
AUSMDU00027778	AUSMDU00043687	cgmlst	1357	between host pair involving current study isolates
AUSMDU00027778	AUSMDU00043688	cgmlst	1361	between host pair involving current study isolates
AUSMDU00027778	AUSMDU00043689	cgmlst	1358	between host pair involving current study isolates
AUSMDU00027778	AUSMDU00043690	cgmlst	1357	between host pair involving current study isolates
AUSMDU00027778	AUSMDU00043691	cgmlst	1357	between host pair involving current study isolates
AUSMDU00027778	AUSMDU00043692	cgmlst	1358	between host pair involving current study isolates
AUSMDU00027778	AUSMDU00043693	cgmlst	1353	between host pair involving current study isolates
AUSMDU00027778	AUSMDU00066261	cgmlst	1304	between host pair involving current study isolates
AUSMDU00027778	AUSMDU00066259	cgmlst	1284	between host pair involving current study isolates
AUSMDU00027778	AUSMDU00070520	cgmlst	1379	between host pair involving current study isolates
AUSMDU00027778	AUSMDU00070588	cgmlst	1378	between host pair involving current study isolates
AUSMDU00027778	AUSMDU00067322	cgmlst	1302	between host pair involving current study isolates
AUSMDU00027778	AUSMDU00067329	cgmlst	1301	between host pair involving current study isolates
AUSMDU00027778	AUSMDU00060158	cgmlst	1404	between host pair involving current study isolates
AUSMDU00027778	AUSMDU00060169	cgmlst	1403	between host pair involving current study isolates
AUSMDU00027778	BPH2700	cgmlst	1368	between host pair involving current study isolates
AUSMDU00027778	BPH2702	cgmlst	160	between host pair involving current study isolates
AUSMDU00027778	BPH2703	cgmlst	1293	between host pair involving current study isolates
AUSMDU00027778	BPH2704	cgmlst	1641	between host pair involving current study isolates
AUSMDU00027778	BPH2706	cgmlst	1673	between host pair involving current study isolates
AUSMDU00027778	BPH2707	cgmlst	1301	between host pair involving current study isolates
AUSMDU00027778	BPH2708	cgmlst	1363	between host pair involving current study isolates
AUSMDU00027778	BPH2710	cgmlst	1348	between host pair involving current study isolates
AUSMDU00027778	BPH2711	cgmlst	1555	between host pair involving current study isolates
AUSMDU00027778	BPH2712	cgmlst	151	between host pair involving current study isolates
AUSMDU00027778	BPH2713	cgmlst	1669	between host pair involving current study isolates
AUSMDU00027778	BPH2715	cgmlst	1404	between host pair involving current study isolates
AUSMDU00027778	BPH2716	cgmlst	1406	between host pair involving current study isolates
AUSMDU00027778	BPH2717	cgmlst	1680	between host pair involving current study isolates
AUSMDU00027778	BPH2718	cgmlst	1357	between host pair involving current study isolates
AUSMDU00027778	BPH2719	cgmlst	1403	between host pair involving current study isolates
AUSMDU00027778	BPH2720	cgmlst	1572	between host pair involving current study isolates
AUSMDU00027778	BPH2721	cgmlst	1306	between host pair involving current study isolates
AUSMDU00027778	BPH2722	cgmlst	1357	between host pair involving current study isolates
AUSMDU00027778	BPH2723	cgmlst	1354	between host pair involving current study isolates
AUSMDU00027778	BPH2724	cgmlst	1652	between host pair involving current study isolates
AUSMDU00027778	BPH2725	cgmlst	1675	between host pair involving current study isolates
AUSMDU00027778	BPH2726	cgmlst	1351	between host pair involving current study isolates
AUSMDU00027778	BPH2728	cgmlst	1678	between host pair involving current study isolates
AUSMDU00027778	BPH2731	cgmlst	1643	between host pair involving current study isolates
AUSMDU00027778	BPH2732	cgmlst	1674	between host pair involving current study isolates
AUSMDU00027778	BPH2735	cgmlst	1572	between host pair involving current study isolates
AUSMDU00027778	BPH2736	cgmlst	1672	between host pair involving current study isolates
AUSMDU00027778	BPH2737	cgmlst	165	between host pair involving current study isolates
AUSMDU00027778	BPH2739	cgmlst	1370	between host pair involving current study isolates
AUSMDU00027778	BPH2741	cgmlst	1339	between host pair involving current study isolates
AUSMDU00027778	BPH2742	cgmlst	1567	between host pair involving current study isolates
AUSMDU00027778	BPH2743	cgmlst	1398	between host pair involving current study isolates
AUSMDU00027778	BPH2744	cgmlst	1302	between host pair involving current study isolates
AUSMDU00027778	BPH2745	cgmlst	1352	between host pair involving current study isolates
AUSMDU00027778	BPH2746	cgmlst	1297	between host pair involving current study isolates
AUSMDU00027778	BPH2747	cgmlst	1350	between host pair involving current study isolates
AUSMDU00027778	BPH2749	cgmlst	1363	between host pair involving current study isolates
AUSMDU00027778	BPH2750	cgmlst	1656	between host pair involving current study isolates
AUSMDU00027778	BPH2752	cgmlst	1656	between host pair involving current study isolates
AUSMDU00027778	BPH2753	cgmlst	1642	between host pair involving current study isolates
AUSMDU00027778	BPH2754	cgmlst	1402	between host pair involving current study isolates
AUSMDU00027778	BPH2756	cgmlst	1312	between host pair involving current study isolates
AUSMDU00027778	BPH2757	cgmlst	1400	between host pair involving current study isolates
AUSMDU00027778	BPH2758	cgmlst	1399	between host pair involving current study isolates
AUSMDU00027778	BPH2759	cgmlst	1656	between host pair involving current study isolates
AUSMDU00027778	BPH2760	cgmlst	1303	between host pair involving current study isolates
AUSMDU00027778	BPH2761	cgmlst	1658	between host pair involving current study isolates
AUSMDU00027778	BPH2763	cgmlst	1385	between host pair involving current study isolates
AUSMDU00027778	BPH2765	cgmlst	162	between host pair involving current study isolates
AUSMDU00027778	BPH2766	cgmlst	1676	between host pair involving current study isolates
AUSMDU00027778	BPH2767	cgmlst	1383	between host pair involving current study isolates
AUSMDU00027778	BPH2768	cgmlst	1658	between host pair involving current study isolates
AUSMDU00027778	BPH2769	cgmlst	1361	between host pair involving current study isolates
AUSMDU00027778	BPH2770	cgmlst	1676	between host pair involving current study isolates
AUSMDU00027778	BPH2773	cgmlst	1354	between host pair involving current study isolates
AUSMDU00027778	BPH2774	cgmlst	1571	between host pair involving current study isolates
AUSMDU00027778	BPH2775	cgmlst	1297	between host pair involving current study isolates
AUSMDU00027778	BPH2776	cgmlst	1650	between host pair involving current study isolates
AUSMDU00027778	BPH2777	cgmlst	1657	between host pair involving current study isolates
AUSMDU00027778	BPH2779	cgmlst	1354	between host pair involving current study isolates
AUSMDU00027778	BPH2780	cgmlst	1352	between host pair involving current study isolates
AUSMDU00027778	BPH2781	cgmlst	1351	between host pair involving current study isolates
AUSMDU00027778	BPH2782	cgmlst	1648	between host pair involving current study isolates
AUSMDU00027778	BPH2783	cgmlst	1567	between host pair involving current study isolates
AUSMDU00027778	BPH2784	cgmlst	1379	between host pair involving current study isolates
AUSMDU00027778	BPH2785	cgmlst	1568	between host pair involving current study isolates
AUSMDU00027778	BPH2786	cgmlst	1404	between host pair involving current study isolates
AUSMDU00027778	BPH2787	cgmlst	1340	between host pair involving current study isolates
AUSMDU00027778	BPH2788	cgmlst	166	between host pair involving current study isolates
AUSMDU00027778	BPH2789	cgmlst	1341	between host pair involving current study isolates
AUSMDU00027778	BPH2790	cgmlst	1570	between host pair involving current study isolates
AUSMDU00027778	BPH2791	cgmlst	1343	between host pair involving current study isolates
AUSMDU00027778	BPH2792	cgmlst	1675	between host pair involving current study isolates
AUSMDU00027778	BPH2793	cgmlst	1401	between host pair involving current study isolates
AUSMDU00027778	BPH2794	cgmlst	1401	between host pair involving current study isolates
AUSMDU00027778	BPH2795	cgmlst	1639	between host pair involving current study isolates
AUSMDU00027778	BPH2796	cgmlst	1360	between host pair involving current study isolates
AUSMDU00027778	BPH2797	cgmlst	1322	between host pair involving current study isolates
AUSMDU00027778	BPH2798	cgmlst	1352	between host pair involving current study isolates
AUSMDU00027778	BPH2801	cgmlst	1642	between host pair involving current study isolates
AUSMDU00027778	BPH2805	cgmlst	1653	between host pair involving current study isolates
AUSMDU00027778	BPH2806	cgmlst	1674	between host pair involving current study isolates
AUSMDU00027778	BPH2807	cgmlst	1571	between host pair involving current study isolates
AUSMDU00027778	BPH2809	cgmlst	1406	between host pair involving current study isolates
AUSMDU00027778	BPH2810	cgmlst	1676	between host pair involving current study isolates
AUSMDU00027778	BPH2811	cgmlst	153	between host pair involving current study isolates
AUSMDU00027778	BPH2812	cgmlst	1304	between host pair involving current study isolates
AUSMDU00027778	BPH2816	cgmlst	178	between host pair involving current study isolates
AUSMDU00027778	BPH2817	cgmlst	1351	between host pair involving current study isolates
AUSMDU00027778	BPH2818	cgmlst	1409	between host pair involving current study isolates
AUSMDU00027778	BPH2819	cgmlst	1403	between host pair involving current study isolates
AUSMDU00027778	BPH2821	cgmlst	1315	between host pair involving current study isolates
AUSMDU00027778	BPH2822	cgmlst	1294	between host pair involving current study isolates
AUSMDU00027778	BPH2823	cgmlst	1381	between host pair involving current study isolates
AUSMDU00027778	BPH2824	cgmlst	1349	between host pair involving current study isolates
AUSMDU00027778	BPH2827	cgmlst	1335	between host pair involving current study isolates
AUSMDU00027778	BPH2828	cgmlst	1574	between host pair involving current study isolates
AUSMDU00027778	BPH2829	cgmlst	1285	between host pair involving current study isolates
AUSMDU00027778	BPH2830	cgmlst	1379	between host pair involving current study isolates
AUSMDU00027778	BPH2831	cgmlst	1297	between host pair involving current study isolates
AUSMDU00027778	BPH2834	cgmlst	1655	between host pair involving current study isolates
AUSMDU00027778	BPH2835	cgmlst	1347	between host pair involving current study isolates
AUSMDU00027778	BPH2836	cgmlst	1300	between host pair involving current study isolates
AUSMDU00027778	BPH2837	cgmlst	1642	between host pair involving current study isolates
AUSMDU00027778	BPH2838	cgmlst	1312	between host pair involving current study isolates
AUSMDU00027778	BPH2839	cgmlst	1308	between host pair involving current study isolates
AUSMDU00027778	BPH2840	cgmlst	1296	between host pair involving current study isolates
AUSMDU00027778	BPH2843	cgmlst	1571	between host pair involving current study isolates
AUSMDU00027778	BPH2844	cgmlst	1362	between host pair involving current study isolates
AUSMDU00027778	BPH2845	cgmlst	1299	between host pair involving current study isolates
AUSMDU00027778	BPH2846	cgmlst	1315	between host pair involving current study isolates
AUSMDU00027778	BPH2847	cgmlst	1572	between host pair involving current study isolates
AUSMDU00027778	BPH2848	cgmlst	1296	between host pair involving current study isolates
AUSMDU00027778	BPH2849	cgmlst	1401	between host pair involving current study isolates
AUSMDU00027778	BPH2851	cgmlst	1573	between host pair involving current study isolates
AUSMDU00027778	BPH2852	cgmlst	1392	between host pair involving current study isolates
AUSMDU00027778	BPH2853	cgmlst	1656	between host pair involving current study isolates
AUSMDU00027778	BPH2854	cgmlst	1304	between host pair involving current study isolates
AUSMDU00027778	BPH2855	cgmlst	186	between host pair involving current study isolates
AUSMDU00027778	BPH2856	cgmlst	1563	between host pair involving current study isolates
AUSMDU00027778	BPH2858	cgmlst	1574	between host pair involving current study isolates
AUSMDU00027778	BPH2859	cgmlst	1640	between host pair involving current study isolates
AUSMDU00027778	BPH2860	cgmlst	1383	between host pair involving current study isolates
AUSMDU00027778	BPH2861	cgmlst	1656	between host pair involving current study isolates
AUSMDU00027778	BPH2863	cgmlst	1660	between host pair involving current study isolates
AUSMDU00027778	BPH2865	cgmlst	1673	between host pair involving current study isolates
AUSMDU00027778	BPH2866	cgmlst	164	between host pair involving current study isolates
AUSMDU00027778	BPH2868	cgmlst	1641	between host pair involving current study isolates
AUSMDU00027778	BPH2869	cgmlst	1341	between host pair involving current study isolates
AUSMDU00027778	BPH2870	cgmlst	1382	between host pair involving current study isolates
AUSMDU00027778	BPH2871	cgmlst	1378	between host pair involving current study isolates
AUSMDU00027778	BPH2872	cgmlst	1405	between host pair involving current study isolates
AUSMDU00027778	BPH2874	cgmlst	1364	between host pair involving current study isolates
AUSMDU00027778	BPH2875	cgmlst	1659	between host pair involving current study isolates
AUSMDU00027778	BPH2876	cgmlst	1387	between host pair involving current study isolates
AUSMDU00027778	BPH2878	cgmlst	1653	between host pair involving current study isolates
AUSMDU00027778	BPH2879	cgmlst	1570	between host pair involving current study isolates
AUSMDU00027778	BPH2880	cgmlst	1360	between host pair involving current study isolates
AUSMDU00027778	BPH2881	cgmlst	1401	between host pair involving current study isolates
AUSMDU00027778	BPH2883	cgmlst	1401	between host pair involving current study isolates
AUSMDU00027778	BPH2885	cgmlst	1403	between host pair involving current study isolates
AUSMDU00027778	BPH2886	cgmlst	1404	between host pair involving current study isolates
AUSMDU00027778	BPH2887	cgmlst	1677	between host pair involving current study isolates
AUSMDU00027778	BPH2889	cgmlst	1348	between host pair involving current study isolates
AUSMDU00027778	BPH2890	cgmlst	1383	between host pair involving current study isolates
AUSMDU00027778	BPH2892	cgmlst	1339	between host pair involving current study isolates
AUSMDU00027778	BPH2893	cgmlst	1646	between host pair involving current study isolates
AUSMDU00027778	BPH2894	cgmlst	1640	between host pair involving current study isolates
AUSMDU00027778	BPH2895	cgmlst	1590	between host pair involving current study isolates
AUSMDU00027778	BPH2896	cgmlst	1352	between host pair involving current study isolates
AUSMDU00027778	BPH2897	cgmlst	1661	between host pair involving current study isolates
AUSMDU00027778	BPH2899	cgmlst	1310	between host pair involving current study isolates
AUSMDU00027778	BPH2900	cgmlst	1571	between host pair involving current study isolates
AUSMDU00027778	BPH2901	cgmlst	1406	between host pair involving current study isolates
AUSMDU00027778	BPH2902	cgmlst	1676	between host pair involving current study isolates
AUSMDU00027778	BPH2905	cgmlst	1391	between host pair involving current study isolates
AUSMDU00027778	BPH2906	cgmlst	1656	between host pair involving current study isolates
AUSMDU00027778	BPH2908	cgmlst	160	between host pair involving current study isolates
AUSMDU00027778	BPH2909	cgmlst	1671	between host pair involving current study isolates
AUSMDU00027778	BPH2910	cgmlst	1370	between host pair involving current study isolates
AUSMDU00027778	BPH2911	cgmlst	1638	between host pair involving current study isolates
AUSMDU00027778	BPH2912	cgmlst	1296	between host pair involving current study isolates
AUSMDU00027778	BPH2913	cgmlst	1395	between host pair involving current study isolates
AUSMDU00027778	BPH2914	cgmlst	1405	between host pair involving current study isolates
AUSMDU00027778	BPH2915	cgmlst	1657	between host pair involving current study isolates
AUSMDU00027778	BPH2916	cgmlst	156	between host pair involving current study isolates
AUSMDU00027778	BPH2917	cgmlst	1671	between host pair involving current study isolates
AUSMDU00027778	BPH2918	cgmlst	1383	between host pair involving current study isolates
AUSMDU00027778	BPH2920	cgmlst	1574	between host pair involving current study isolates
AUSMDU00027778	BPH2921	cgmlst	1379	between host pair involving current study isolates
AUSMDU00027778	BPH2922	cgmlst	1287	between host pair involving current study isolates
AUSMDU00027778	BPH2927	cgmlst	1678	between host pair involving current study isolates
AUSMDU00027778	BPH2928	cgmlst	1383	between host pair involving current study isolates
AUSMDU00027778	BPH2929	cgmlst	1658	between host pair involving current study isolates
AUSMDU00027778	BPH2930	cgmlst	1383	between host pair involving current study isolates
AUSMDU00027778	BPH2931	cgmlst	1640	between host pair involving current study isolates
AUSMDU00027778	BPH2932	cgmlst	1312	between host pair involving current study isolates
AUSMDU00027778	BPH2933	cgmlst	1403	between host pair involving current study isolates
AUSMDU00027778	BPH2934	cgmlst	1644	between host pair involving current study isolates
AUSMDU00027778	BPH2935	cgmlst	1655	between host pair involving current study isolates
AUSMDU00027778	BPH2936	cgmlst	1402	between host pair involving current study isolates
AUSMDU00027778	BPH2937	cgmlst	1302	between host pair involving current study isolates
AUSMDU00027778	BPH2938	cgmlst	1656	between host pair involving current study isolates
AUSMDU00027778	BPH2939	cgmlst	1397	between host pair involving current study isolates
AUSMDU00027778	BPH2940	cgmlst	1388	between host pair involving current study isolates
AUSMDU00027778	BPH2941	cgmlst	1572	between host pair involving current study isolates
AUSMDU00027778	BPH2942	cgmlst	1403	between host pair involving current study isolates
AUSMDU00027778	BPH2944	cgmlst	1565	between host pair involving current study isolates
AUSMDU00027778	BPH2945	cgmlst	1652	between host pair involving current study isolates
AUSMDU00027778	BPH2946	cgmlst	1355	between host pair involving current study isolates
AUSMDU00027778	BPH2947	cgmlst	1354	between host pair involving current study isolates
AUSMDU00027778	BPH2949	cgmlst	1295	between host pair involving current study isolates
AUSMDU00027778	BPH2950	cgmlst	1363	between host pair involving current study isolates
AUSMDU00027778	BPH2951	cgmlst	1291	between host pair involving current study isolates
AUSMDU00027778	BPH2952	cgmlst	1680	between host pair involving current study isolates
AUSMDU00027778	BPH2954	cgmlst	1305	between host pair involving current study isolates
AUSMDU00027778	BPH2955	cgmlst	1406	between host pair involving current study isolates
AUSMDU00027778	BPH2956	cgmlst	1572	between host pair involving current study isolates
AUSMDU00027778	BPH2957	cgmlst	1304	between host pair involving current study isolates
AUSMDU00027778	BPH2958	cgmlst	150	between host pair involving current study isolates
AUSMDU00027778	BPH2959	cgmlst	1403	between host pair involving current study isolates
AUSMDU00027778	BPH2962	cgmlst	1366	between host pair involving current study isolates
AUSMDU00027778	BPH2965	cgmlst	1297	between host pair involving current study isolates
AUSMDU00027778	BPH2967	cgmlst	1379	between host pair involving current study isolates
AUSMDU00027778	BPH2968	cgmlst	1304	between host pair involving current study isolates
AUSMDU00027778	BPH2969	cgmlst	1365	between host pair involving current study isolates
AUSMDU00027778	BPH2970	cgmlst	1658	between host pair involving current study isolates
AUSMDU00027778	BPH2971	cgmlst	1657	between host pair involving current study isolates
AUSMDU00027778	BPH2972	cgmlst	309	between host pair involving current study isolates
AUSMDU00027778	BPH2973	cgmlst	1649	between host pair involving current study isolates
AUSMDU00027778	BPH2976	cgmlst	1353	between host pair involving current study isolates
AUSMDU00027778	BPH2983	cgmlst	1374	between host pair involving current study isolates
AUSMDU00027778	BPH2984	cgmlst	149	between host pair involving current study isolates
AUSMDU00027778	BPH2985	cgmlst	1406	between host pair involving current study isolates
AUSMDU00027778	BPH2986	cgmlst	1303	between host pair involving current study isolates
AUSMDU00027778	BPH2987	cgmlst	1654	between host pair involving current study isolates
AUSMDU00027778	BPH2989	cgmlst	1304	between host pair involving current study isolates
AUSMDU00027778	BPH2992	cgmlst	1673	between host pair involving current study isolates
AUSMDU00027778	BPH2993	cgmlst	1675	between host pair involving current study isolates
AUSMDU00027778	BPH2994	cgmlst	1361	between host pair involving current study isolates
AUSMDU00027778	BPH3200	cgmlst	1404	between host pair involving current study isolates
AUSMDU00027778	BPH3201	cgmlst	1632	between host pair involving current study isolates
AUSMDU00027778	BPH3202	cgmlst	1342	between host pair involving current study isolates
AUSMDU00027778	BPH3203	cgmlst	1381	between host pair involving current study isolates
AUSMDU00027778	BPH3204	cgmlst	1339	between host pair involving current study isolates
AUSMDU00027778	BPH3205	cgmlst	1658	between host pair involving current study isolates
AUSMDU00027778	BPH3206	cgmlst	1657	between host pair involving current study isolates
AUSMDU00027778	BPH3207	cgmlst	1363	between host pair involving current study isolates
AUSMDU00027778	BPH3208	cgmlst	1339	between host pair involving current study isolates
AUSMDU00027778	BPH3209	cgmlst	160	between host pair involving current study isolates
AUSMDU00027778	BPH3210	cgmlst	1570	between host pair involving current study isolates
AUSMDU00027778	BPH3211	cgmlst	1358	between host pair involving current study isolates
AUSMDU00027778	BPH3212	cgmlst	1570	between host pair involving current study isolates
AUSMDU00027778	BPH3213	cgmlst	1291	between host pair involving current study isolates
AUSMDU00027778	BPH3214	cgmlst	1398	between host pair involving current study isolates
AUSMDU00027778	BPH3215	cgmlst	1291	between host pair involving current study isolates
AUSMDU00027778	BPH3216	cgmlst	1359	between host pair involving current study isolates
AUSMDU00027778	BPH3217	cgmlst	1405	between host pair involving current study isolates
AUSMDU00027778	BPH3219	cgmlst	1643	between host pair involving current study isolates
AUSMDU00027778	BPH3220	cgmlst	1338	between host pair involving current study isolates
AUSMDU00027778	BPH3221	cgmlst	1356	between host pair involving current study isolates
AUSMDU00027778	BPH3222	cgmlst	1673	between host pair involving current study isolates
AUSMDU00027778	BPH3223	cgmlst	1639	between host pair involving current study isolates
AUSMDU00027778	BPH3224	cgmlst	1343	between host pair involving current study isolates
AUSMDU00027778	BPH3225	cgmlst	1656	between host pair involving current study isolates
AUSMDU00027778	BPH3226	cgmlst	1339	between host pair involving current study isolates
AUSMDU00027778	BPH3227	cgmlst	1405	between host pair involving current study isolates
AUSMDU00027778	BPH3228	cgmlst	1297	between host pair involving current study isolates
AUSMDU00027778	BPH3229	cgmlst	1658	between host pair involving current study isolates
AUSMDU00027778	BPH3230	cgmlst	1656	between host pair involving current study isolates
AUSMDU00027778	BPH3231	cgmlst	1316	between host pair involving current study isolates
AUSMDU00027778	BPH3232	cgmlst	1399	between host pair involving current study isolates
AUSMDU00027778	BPH3233	cgmlst	1675	between host pair involving current study isolates
AUSMDU00027778	BPH3234	cgmlst	1352	between host pair involving current study isolates
AUSMDU00027778	BPH3235	cgmlst	1678	between host pair involving current study isolates
AUSMDU00027778	BPH3236	cgmlst	1343	between host pair involving current study isolates
AUSMDU00027778	BPH3237	cgmlst	1388	between host pair involving current study isolates
AUSMDU00027778	BPH3238	cgmlst	1354	between host pair involving current study isolates
AUSMDU00027778	BPH3239	cgmlst	1318	between host pair involving current study isolates
AUSMDU00027778	BPH3240	cgmlst	1402	between host pair involving current study isolates
AUSMDU00027778	BPH3241	cgmlst	1406	between host pair involving current study isolates
AUSMDU00027778	BPH3242	cgmlst	1656	between host pair involving current study isolates
AUSMDU00027778	BPH3243	cgmlst	1674	between host pair involving current study isolates
AUSMDU00027778	BPH3244	cgmlst	1348	between host pair involving current study isolates
AUSMDU00027778	BPH3245	cgmlst	1387	between host pair involving current study isolates
AUSMDU00027778	BPH3246	cgmlst	1293	between host pair involving current study isolates
AUSMDU00027778	BPH3247	cgmlst	1287	between host pair involving current study isolates
AUSMDU00027778	BPH3248	cgmlst	1303	between host pair involving current study isolates
AUSMDU00027778	BPH3249	cgmlst	1351	between host pair involving current study isolates
AUSMDU00027778	BPH3250	cgmlst	1341	between host pair involving current study isolates
AUSMDU00027778	BPH3251	cgmlst	1641	between host pair involving current study isolates
AUSMDU00027778	BPH3252	cgmlst	1401	between host pair involving current study isolates
AUSMDU00027778	BPH3253	cgmlst	1338	between host pair involving current study isolates
AUSMDU00027778	BPH3254	cgmlst	1340	between host pair involving current study isolates
AUSMDU00027778	BPH3255	cgmlst	1361	between host pair involving current study isolates
AUSMDU00027778	BPH3256	cgmlst	1640	between host pair involving current study isolates
AUSMDU00027778	BPH3257	cgmlst	1361	between host pair involving current study isolates
AUSMDU00027778	BPH3258	cgmlst	1344	between host pair involving current study isolates
AUSMDU00027778	BPH3259	cgmlst	1319	between host pair involving current study isolates
AUSMDU00027778	BPH3260	cgmlst	1340	between host pair involving current study isolates
AUSMDU00027778	BPH3261	cgmlst	152	between host pair involving current study isolates
AUSMDU00027778	BPH3262	cgmlst	1340	between host pair involving current study isolates
AUSMDU00027778	BPH3263	cgmlst	1403	between host pair involving current study isolates
AUSMDU00027778	BPH3264	cgmlst	1351	between host pair involving current study isolates
AUSMDU00027778	BPH3265	cgmlst	1368	between host pair involving current study isolates
AUSMDU00027778	BPH3266	cgmlst	1342	between host pair involving current study isolates
AUSMDU00027778	BPH3267	cgmlst	1655	between host pair involving current study isolates
AUSMDU00027778	BPH3268	cgmlst	1385	between host pair involving current study isolates
AUSMDU00027778	BPH3269	cgmlst	1661	between host pair involving current study isolates
AUSMDU00027778	BPH3270	cgmlst	1359	between host pair involving current study isolates
AUSMDU00027778	BPH3271	cgmlst	1383	between host pair involving current study isolates
AUSMDU00027778	BPH3272	cgmlst	1346	between host pair involving current study isolates
AUSMDU00027778	BPH3273	cgmlst	1396	between host pair involving current study isolates
AUSMDU00027778	BPH3274	cgmlst	1398	between host pair involving current study isolates
AUSMDU00027778	BPH3275	cgmlst	1299	between host pair involving current study isolates
AUSMDU00027778	BPH3276	cgmlst	1339	between host pair involving current study isolates
AUSMDU00027778	BPH3277	cgmlst	1364	between host pair involving current study isolates
AUSMDU00027778	BPH3278	cgmlst	1639	between host pair involving current study isolates
AUSMDU00027778	BPH3279	cgmlst	1294	between host pair involving current study isolates
AUSMDU00027778	BPH3280	cgmlst	1370	between host pair involving current study isolates
AUSMDU00027778	BPH3281	cgmlst	1377	between host pair involving current study isolates
AUSMDU00027778	BPH3282	cgmlst	1397	between host pair involving current study isolates
AUSMDU00027778	BPH3283	cgmlst	145	between host pair involving current study isolates
AUSMDU00027778	BPH3284	cgmlst	1345	between host pair involving current study isolates
AUSMDU00027778	BPH3285	cgmlst	1642	between host pair involving current study isolates
AUSMDU00027778	BPH3286	cgmlst	1565	between host pair involving current study isolates
AUSMDU00027778	BPH3287	cgmlst	1381	between host pair involving current study isolates
AUSMDU00027778	BPH3288	cgmlst	1295	between host pair involving current study isolates
AUSMDU00027778	BPH3289	cgmlst	1657	between host pair involving current study isolates
AUSMDU00027778	BPH3290	cgmlst	1341	between host pair involving current study isolates
AUSMDU00027778	BPH3291	cgmlst	1658	between host pair involving current study isolates
AUSMDU00027778	BPH3293	cgmlst	1673	between host pair involving current study isolates
AUSMDU00027778	BPH3294	cgmlst	1297	between host pair involving current study isolates
AUSMDU00027778	BPH3295	cgmlst	1401	between host pair involving current study isolates
AUSMDU00027778	BPH3296	cgmlst	1640	between host pair involving current study isolates
AUSMDU00027778	BPH3297	cgmlst	1390	between host pair involving current study isolates
AUSMDU00027778	BPH3298	cgmlst	1638	between host pair involving current study isolates
AUSMDU00027778	BPH3299	cgmlst	1642	between host pair involving current study isolates
AUSMDU00027778	BPH3300	cgmlst	1287	between host pair involving current study isolates
AUSMDU00027778	BPH3302	cgmlst	146	between host pair involving current study isolates
AUSMDU00027778	BPH3303	cgmlst	146	between host pair involving current study isolates
AUSMDU00027778	BPH3304	cgmlst	1385	between host pair involving current study isolates
AUSMDU00027778	BPH3305	cgmlst	1359	between host pair involving current study isolates
AUSMDU00027778	BPH3306	cgmlst	1340	between host pair involving current study isolates
AUSMDU00027778	BPH3307	cgmlst	1327	between host pair involving current study isolates
AUSMDU00027778	BPH3308	cgmlst	1293	between host pair involving current study isolates
AUSMDU00027778	BPH3309	cgmlst	1401	between host pair involving current study isolates
AUSMDU00027778	BPH3310	cgmlst	1658	between host pair involving current study isolates
AUSMDU00027778	BPH3311	cgmlst	1357	between host pair involving current study isolates
AUSMDU00027778	BPH3312	cgmlst	1675	between host pair involving current study isolates
AUSMDU00027778	BPH3313	cgmlst	1360	between host pair involving current study isolates
AUSMDU00027778	BPH3314	cgmlst	1356	between host pair involving current study isolates
AUSMDU00027778	BPH3315	cgmlst	1298	between host pair involving current study isolates
AUSMDU00027778	BPH3316	cgmlst	1343	between host pair involving current study isolates
AUSMDU00027778	BPH3317	cgmlst	1400	between host pair involving current study isolates
AUSMDU00027778	BPH3318	cgmlst	1398	between host pair involving current study isolates
AUSMDU00027778	BPH3319	cgmlst	1380	between host pair involving current study isolates
AUSMDU00027778	BPH3320	cgmlst	1336	between host pair involving current study isolates
AUSMDU00027778	BPH3321	cgmlst	1401	between host pair involving current study isolates
AUSMDU00027778	BPH3322	cgmlst	1415	between host pair involving current study isolates
AUSMDU00027778	BPH3323	cgmlst	1403	between host pair involving current study isolates
AUSMDU00027778	BPH3324	cgmlst	1356	between host pair involving current study isolates
AUSMDU00027778	BPH3325	cgmlst	1291	between host pair involving current study isolates
AUSMDU00027778	BPH3326	cgmlst	1316	between host pair involving current study isolates
AUSMDU00027778	BPH3327	cgmlst	158	between host pair involving current study isolates
AUSMDU00027778	BPH3328	cgmlst	1350	between host pair involving current study isolates
AUSMDU00027778	BPH3329	cgmlst	1404	between host pair involving current study isolates
AUSMDU00027778	BPH3330	cgmlst	1657	between host pair involving current study isolates
AUSMDU00027778	BPH3331	cgmlst	156	between host pair involving current study isolates
AUSMDU00027778	BPH3332	cgmlst	1351	between host pair involving current study isolates
AUSMDU00027778	BPH3333	cgmlst	1361	between host pair involving current study isolates
AUSMDU00027778	BPH3334	cgmlst	1402	between host pair involving current study isolates
AUSMDU00027778	BPH3335	cgmlst	1656	between host pair involving current study isolates
AUSMDU00027778	BPH3336	cgmlst	1402	between host pair involving current study isolates
AUSMDU00027778	BPH3337	cgmlst	1290	between host pair involving current study isolates
AUSMDU00027778	BPH3338	cgmlst	1674	between host pair involving current study isolates
AUSMDU00027778	BPH3339	cgmlst	1314	between host pair involving current study isolates
AUSMDU00027778	BPH3340	cgmlst	1674	between host pair involving current study isolates
AUSMDU00027778	BPH3341	cgmlst	1675	between host pair involving current study isolates
AUSMDU00027778	BPH3342	cgmlst	1298	between host pair involving current study isolates
AUSMDU00027778	BPH3343	cgmlst	158	between host pair involving current study isolates
AUSMDU00027778	BPH3344	cgmlst	1340	between host pair involving current study isolates
AUSMDU00027778	BPH3345	cgmlst	1654	between host pair involving current study isolates
AUSMDU00027778	BPH3346	cgmlst	1354	between host pair involving current study isolates
AUSMDU00027778	BPH3347	cgmlst	1370	between host pair involving current study isolates
AUSMDU00027778	BPH3348	cgmlst	1336	between host pair involving current study isolates
AUSMDU00027778	BPH3350	cgmlst	1656	between host pair involving current study isolates
AUSMDU00027778	BPH3351	cgmlst	1656	between host pair involving current study isolates
AUSMDU00027778	BPH3352	cgmlst	1678	between host pair involving current study isolates
AUSMDU00027778	BPH3353	cgmlst	1672	between host pair involving current study isolates
AUSMDU00027778	BPH3354	cgmlst	1339	between host pair involving current study isolates
AUSMDU00027778	BPH3355	cgmlst	152	between host pair involving current study isolates
AUSMDU00027778	BPH3356	cgmlst	1350	between host pair involving current study isolates
AUSMDU00027778	BPH3357	cgmlst	1292	between host pair involving current study isolates
AUSMDU00027778	BPH3358	cgmlst	1655	between host pair involving current study isolates
AUSMDU00027778	BPH3359	cgmlst	1406	between host pair involving current study isolates
AUSMDU00027778	BPH3360	cgmlst	1345	between host pair involving current study isolates
AUSMDU00027778	BPH3361	cgmlst	1310	between host pair involving current study isolates
AUSMDU00027778	BPH3362	cgmlst	1343	between host pair involving current study isolates
AUSMDU00027778	BPH3363	cgmlst	1392	between host pair involving current study isolates
AUSMDU00027778	BPH3364	cgmlst	1263	between host pair involving current study isolates
AUSMDU00027778	BPH3365	cgmlst	1319	between host pair involving current study isolates
AUSMDU00027778	BPH3366	cgmlst	1353	between host pair involving current study isolates
AUSMDU00027778	BPH3367	cgmlst	1383	between host pair involving current study isolates
AUSMDU00027778	BPH3368	cgmlst	1353	between host pair involving current study isolates
AUSMDU00027778	BPH3369	cgmlst	1386	between host pair involving current study isolates
AUSMDU00027778	BPH3370	cgmlst	1334	between host pair involving current study isolates
AUSMDU00027778	BPH3371	cgmlst	1626	between host pair involving current study isolates
AUSMDU00027778	BPH3372	cgmlst	1334	between host pair involving current study isolates
AUSMDU00027778	BPH3373	cgmlst	1654	between host pair involving current study isolates
AUSMDU00027778	BPH3374	cgmlst	1341	between host pair involving current study isolates
AUSMDU00027778	BPH3375	cgmlst	172	between host pair involving current study isolates
AUSMDU00027778	BPH3376	cgmlst	1348	between host pair involving current study isolates
AUSMDU00027778	BPH3377	cgmlst	1656	between host pair involving current study isolates
AUSMDU00027778	BPH3378	cgmlst	1672	between host pair involving current study isolates
AUSMDU00027778	BPH3379	cgmlst	1383	between host pair involving current study isolates
AUSMDU00027778	BPH3380	cgmlst	1360	between host pair involving current study isolates
AUSMDU00027778	BPH3381	cgmlst	1675	between host pair involving current study isolates
AUSMDU00027778	BPH3382	cgmlst	1349	between host pair involving current study isolates
AUSMDU00027778	BPH3383	cgmlst	252	between host pair involving current study isolates
AUSMDU00027778	BPH3384	cgmlst	1574	between host pair involving current study isolates
AUSMDU00027778	BPH3387	cgmlst	1387	between host pair involving current study isolates
AUSMDU00027778	BPH3388	cgmlst	1398	between host pair involving current study isolates
AUSMDU00027778	BPH3389	cgmlst	151	between host pair involving current study isolates
AUSMDU00027778	BPH3390	cgmlst	1626	between host pair involving current study isolates
AUSMDU00027778	BPH3391	cgmlst	1398	between host pair involving current study isolates
AUSMDU00027778	BPH3392	cgmlst	1287	between host pair involving current study isolates
AUSMDU00027778	BPH3393	cgmlst	1331	between host pair involving current study isolates
AUSMDU00027778	BPH3394	cgmlst	1316	between host pair involving current study isolates
AUSMDU00027778	BPH3395	cgmlst	1610	between host pair involving current study isolates
AUSMDU00027778	BPH3396	cgmlst	1553	between host pair involving current study isolates
AUSMDU00027778	BPH3397	cgmlst	1280	between host pair involving current study isolates
AUSMDU00027778	BPH3398	cgmlst	1639	between host pair involving current study isolates
AUSMDU00027778	BPH3399	cgmlst	1640	between host pair involving current study isolates
AUSMDU00027778	BPH3400	cgmlst	1353	between host pair involving current study isolates
AUSMDU00027778	BPH3401	cgmlst	1353	between host pair involving current study isolates
AUSMDU00027778	BPH3403	cgmlst	1354	between host pair involving current study isolates
AUSMDU00027778	BPH3404	cgmlst	1348	between host pair involving current study isolates
AUSMDU00027778	BPH3406	cgmlst	1640	between host pair involving current study isolates
AUSMDU00027778	BPH3407	cgmlst	1677	between host pair involving current study isolates
AUSMDU00027778	BPH3408	cgmlst	1288	between host pair involving current study isolates
AUSMDU00027778	BPH3409	cgmlst	1639	between host pair involving current study isolates
AUSMDU00027778	BPH3410	cgmlst	1297	between host pair involving current study isolates
AUSMDU00027778	BPH3411	cgmlst	1546	between host pair involving current study isolates
AUSMDU00027778	BPH3412	cgmlst	1402	between host pair involving current study isolates
AUSMDU00027778	BPH3413	cgmlst	1345	between host pair involving current study isolates
AUSMDU00027778	BPH3414	cgmlst	1650	between host pair involving current study isolates
AUSMDU00027778	BPH3416	cgmlst	1407	between host pair involving current study isolates
AUSMDU00027778	BPH3417	cgmlst	1330	between host pair involving current study isolates
AUSMDU00027778	BPH3418	cgmlst	1288	between host pair involving current study isolates
AUSMDU00027778	BPH3419	cgmlst	1376	between host pair involving current study isolates
AUSMDU00027778	BPH3420	cgmlst	1670	between host pair involving current study isolates
AUSMDU00027778	BPH3421	cgmlst	1379	between host pair involving current study isolates
AUSMDU00027778	BPH3422	cgmlst	1375	between host pair involving current study isolates
AUSMDU00027778	BPH3423	cgmlst	1364	between host pair involving current study isolates
AUSMDU00027778	BPH3424	cgmlst	1404	between host pair involving current study isolates
AUSMDU00027778	BPH3425	cgmlst	1311	between host pair involving current study isolates
AUSMDU00027778	BPH3426	cgmlst	1373	between host pair involving current study isolates
AUSMDU00027778	BPH3427	cgmlst	1567	between host pair involving current study isolates
AUSMDU00027778	BPH3428	cgmlst	1400	between host pair involving current study isolates
AUSMDU00027778	BPH3429	cgmlst	1380	between host pair involving current study isolates
AUSMDU00027778	BPH3430	cgmlst	1657	between host pair involving current study isolates
AUSMDU00027778	BPH3431	cgmlst	1349	between host pair involving current study isolates
AUSMDU00027778	BPH3432	cgmlst	1308	between host pair involving current study isolates
AUSMDU00027778	BPH3433	cgmlst	1352	between host pair involving current study isolates
AUSMDU00027778	BPH3434	cgmlst	1344	between host pair involving current study isolates
AUSMDU00027778	BPH3435	cgmlst	1353	between host pair involving current study isolates
AUSMDU00027778	BPH3436	cgmlst	1341	between host pair involving current study isolates
AUSMDU00027778	BPH3437	cgmlst	1545	between host pair involving current study isolates
AUSMDU00027778	BPH3438	cgmlst	1615	between host pair involving current study isolates
AUSMDU00027778	BPH3439	cgmlst	1353	between host pair involving current study isolates
AUSMDU00027778	BPH3440	cgmlst	1291	between host pair involving current study isolates
AUSMDU00027778	BPH3441	cgmlst	1324	between host pair involving current study isolates
AUSMDU00027778	BPH3442	cgmlst	1633	between host pair involving current study isolates
AUSMDU00027778	BPH3443	cgmlst	1351	between host pair involving current study isolates
AUSMDU00027778	BPH3444	cgmlst	1291	between host pair involving current study isolates
AUSMDU00027778	BPH3445	cgmlst	1363	between host pair involving current study isolates
AUSMDU00027778	BPH3446	cgmlst	1396	between host pair involving current study isolates
AUSMDU00027778	BPH3447	cgmlst	1298	between host pair involving current study isolates
AUSMDU00027778	BPH3448	cgmlst	1657	between host pair involving current study isolates
AUSMDU00027778	BPH3450	cgmlst	1640	between host pair involving current study isolates
AUSMDU00027778	BPH3451	cgmlst	1352	between host pair involving current study isolates
AUSMDU00027778	BPH3452	cgmlst	1380	between host pair involving current study isolates
AUSMDU00027778	BPH3453	cgmlst	1355	between host pair involving current study isolates
AUSMDU00027778	BPH3454	cgmlst	1360	between host pair involving current study isolates
AUSMDU00027778	BPH3455	cgmlst	1334	between host pair involving current study isolates
AUSMDU00027778	BPH3456	cgmlst	1381	between host pair involving current study isolates
AUSMDU00027778	BPH3457	cgmlst	1329	between host pair involving current study isolates
AUSMDU00027778	BPH3458	cgmlst	166	between host pair involving current study isolates
AUSMDU00027778	BPH3459	cgmlst	1399	between host pair involving current study isolates
AUSMDU00027778	BPH3460	cgmlst	154	between host pair involving current study isolates
AUSMDU00027778	BPH3461	cgmlst	1294	between host pair involving current study isolates
AUSMDU00027778	BPH3462	cgmlst	1400	between host pair involving current study isolates
AUSMDU00027778	BPH3463	cgmlst	1354	between host pair involving current study isolates
AUSMDU00027778	BPH3464	cgmlst	1295	between host pair involving current study isolates
AUSMDU00027778	BPH3465	cgmlst	1352	between host pair involving current study isolates
AUSMDU00027778	BPH3466	cgmlst	1675	between host pair involving current study isolates
AUSMDU00027778	BPH3467	cgmlst	1375	between host pair involving current study isolates
AUSMDU00027778	BPH3468	cgmlst	1647	between host pair involving current study isolates
AUSMDU00027778	BPH3469	cgmlst	1329	between host pair involving current study isolates
AUSMDU00027778	BPH3470	cgmlst	1292	between host pair involving current study isolates
AUSMDU00027778	BPH3471	cgmlst	264	between host pair involving current study isolates
AUSMDU00027778	BPH3472	cgmlst	1347	between host pair involving current study isolates
AUSMDU00027778	BPH3473	cgmlst	1351	between host pair involving current study isolates
AUSMDU00027778	BPH3474	cgmlst	1657	between host pair involving current study isolates
AUSMDU00027778	BPH3475	cgmlst	1406	between host pair involving current study isolates
AUSMDU00027778	BPH3476	cgmlst	152	between host pair involving current study isolates
AUSMDU00027778	BPH3477	cgmlst	1678	between host pair involving current study isolates
AUSMDU00027778	BPH3478	cgmlst	1338	between host pair involving current study isolates
AUSMDU00027778	BPH3479	cgmlst	1678	between host pair involving current study isolates
AUSMDU00027778	BPH3480	cgmlst	1377	between host pair involving current study isolates
AUSMDU00027778	BPH3481	cgmlst	1576	between host pair involving current study isolates
AUSMDU00027778	BPH3482	cgmlst	1360	between host pair involving current study isolates
AUSMDU00027778	BPH3483	cgmlst	1350	between host pair involving current study isolates
AUSMDU00027778	BPH3484	cgmlst	1645	between host pair involving current study isolates
AUSMDU00027778	BPH3485	cgmlst	1321	between host pair involving current study isolates
AUSMDU00027778	BPH3486	cgmlst	1355	between host pair involving current study isolates
AUSMDU00027778	BPH3487	cgmlst	1657	between host pair involving current study isolates
AUSMDU00027778	BPH3488	cgmlst	1366	between host pair involving current study isolates
AUSMDU00027778	BPH3489	cgmlst	1573	between host pair involving current study isolates
AUSMDU00027778	BPH3490	cgmlst	1658	between host pair involving current study isolates
AUSMDU00027778	BPH3492	cgmlst	1641	between host pair involving current study isolates
AUSMDU00027778	BPH3493	cgmlst	1353	between host pair involving current study isolates
AUSMDU00027778	BPH3494	cgmlst	1300	between host pair involving current study isolates
AUSMDU00027778	BPH3495	cgmlst	1355	between host pair involving current study isolates
AUSMDU00027778	BPH3496	cgmlst	162	between host pair involving current study isolates
AUSMDU00027778	BPH3497	cgmlst	1678	between host pair involving current study isolates
AUSMDU00027778	BPH3499	cgmlst	1351	between host pair involving current study isolates
AUSMDU00027778	BPH3500	cgmlst	1671	between host pair involving current study isolates
AUSMDU00027778	BPH3501	cgmlst	1573	between host pair involving current study isolates
AUSMDU00027778	BPH3503	cgmlst	1381	between host pair involving current study isolates
AUSMDU00027778	BPH3504	cgmlst	1383	between host pair involving current study isolates
AUSMDU00027778	BPH3505	cgmlst	1677	between host pair involving current study isolates
AUSMDU00027778	BPH3506	cgmlst	1671	between host pair involving current study isolates
AUSMDU00027778	BPH3507	cgmlst	1349	between host pair involving current study isolates
AUSMDU00027778	BPH3508	cgmlst	1358	between host pair involving current study isolates
AUSMDU00027778	BPH3509	cgmlst	158	between host pair involving current study isolates
AUSMDU00027778	BPH3510	cgmlst	1563	between host pair involving current study isolates
AUSMDU00027778	BPH3511	cgmlst	1348	between host pair involving current study isolates
AUSMDU00027778	BPH3512	cgmlst	1296	between host pair involving current study isolates
AUSMDU00027778	BPH3513	cgmlst	1396	between host pair involving current study isolates
AUSMDU00027778	BPH3514	cgmlst	1346	between host pair involving current study isolates
AUSMDU00027778	BPH3515	cgmlst	1571	between host pair involving current study isolates
AUSMDU00027778	BPH3516	cgmlst	1398	between host pair involving current study isolates
AUSMDU00027778	BPH3517	cgmlst	1677	between host pair involving current study isolates
AUSMDU00027778	BPH3518	cgmlst	148	between host pair involving current study isolates
AUSMDU00027778	BPH3519	cgmlst	1316	between host pair involving current study isolates
AUSMDU00027778	BPH3520	cgmlst	1356	between host pair involving current study isolates
AUSMDU00027778	BPH3521	cgmlst	1292	between host pair involving current study isolates
AUSMDU00027778	BPH3522	cgmlst	1311	between host pair involving current study isolates
AUSMDU00027778	BPH3523	cgmlst	1351	between host pair involving current study isolates
AUSMDU00027778	BPH3524	cgmlst	1656	between host pair involving current study isolates
AUSMDU00027778	BPH3525	cgmlst	1355	between host pair involving current study isolates
AUSMDU00027778	BPH3526	cgmlst	152	between host pair involving current study isolates
AUSMDU00027778	BPH3527	cgmlst	1351	between host pair involving current study isolates
AUSMDU00027778	BPH3528	cgmlst	1354	between host pair involving current study isolates
AUSMDU00027778	BPH3529	cgmlst	1353	between host pair involving current study isolates
AUSMDU00027778	BPH3530	cgmlst	1403	between host pair involving current study isolates
AUSMDU00027778	BPH3531	cgmlst	1353	between host pair involving current study isolates
AUSMDU00027778	BPH3532	cgmlst	159	between host pair involving current study isolates
AUSMDU00027778	BPH3533	cgmlst	1353	between host pair involving current study isolates
AUSMDU00027778	BPH3534	cgmlst	1677	between host pair involving current study isolates
AUSMDU00027778	BPH3535	cgmlst	1355	between host pair involving current study isolates
AUSMDU00027778	BPH3536	cgmlst	1654	between host pair involving current study isolates
AUSMDU00027778	BPH3537	cgmlst	1677	between host pair involving current study isolates
AUSMDU00027778	BPH3538	cgmlst	1380	between host pair involving current study isolates
AUSMDU00027778	BPH3539	cgmlst	1677	between host pair involving current study isolates
AUSMDU00027778	BPH3540	cgmlst	1358	between host pair involving current study isolates
AUSMDU00027778	BPH3541	cgmlst	1344	between host pair involving current study isolates
AUSMDU00027778	BPH3542	cgmlst	1396	between host pair involving current study isolates
AUSMDU00027778	BPH3543	cgmlst	1340	between host pair involving current study isolates
AUSMDU00027778	BPH3544	cgmlst	1639	between host pair involving current study isolates
AUSMDU00027778	BPH3545	cgmlst	1351	between host pair involving current study isolates
AUSMDU00027778	BPH3546	cgmlst	1358	between host pair involving current study isolates
AUSMDU00027778	BPH3547	cgmlst	1350	between host pair involving current study isolates
AUSMDU00027778	BPH3548	cgmlst	1656	between host pair involving current study isolates
AUSMDU00027778	BPH3549	cgmlst	1354	between host pair involving current study isolates
AUSMDU00027778	BPH3551	cgmlst	1295	between host pair involving current study isolates
AUSMDU00027778	BPH3552	cgmlst	1655	between host pair involving current study isolates
AUSMDU00027778	BPH3553	cgmlst	1383	between host pair involving current study isolates
AUSMDU00027778	BPH3554	cgmlst	1296	between host pair involving current study isolates
AUSMDU00027778	BPH3555	cgmlst	1640	between host pair involving current study isolates
AUSMDU00027778	BPH3556	cgmlst	1405	between host pair involving current study isolates
AUSMDU00027778	BPH3557	cgmlst	1357	between host pair involving current study isolates
AUSMDU00027778	BPH3558	cgmlst	1568	between host pair involving current study isolates
AUSMDU00027778	BPH3559	cgmlst	1674	between host pair involving current study isolates
AUSMDU00027778	BPH3560	cgmlst	1289	between host pair involving current study isolates
AUSMDU00027778	BPH3561	cgmlst	1652	between host pair involving current study isolates
AUSMDU00027778	BPH3562	cgmlst	1360	between host pair involving current study isolates
AUSMDU00027778	BPH3563	cgmlst	1368	between host pair involving current study isolates
AUSMDU00027778	BPH3564	cgmlst	166	between host pair involving current study isolates
AUSMDU00027778	BPH3565	cgmlst	1659	between host pair involving current study isolates
AUSMDU00027778	BPH3566	cgmlst	1566	between host pair involving current study isolates
AUSMDU00027778	BPH3567	cgmlst	1658	between host pair involving current study isolates
AUSMDU00027778	BPH3568	cgmlst	1567	between host pair involving current study isolates
AUSMDU00027778	BPH3569	cgmlst	1300	between host pair involving current study isolates
AUSMDU00027778	BPH3570	cgmlst	1570	between host pair involving current study isolates
AUSMDU00027778	BPH3571	cgmlst	1405	between host pair involving current study isolates
AUSMDU00027778	BPH3572	cgmlst	1383	between host pair involving current study isolates
AUSMDU00027778	BPH3573	cgmlst	1304	between host pair involving current study isolates
AUSMDU00027778	BPH3574	cgmlst	1473	between host pair involving current study isolates
AUSMDU00027778	BPH3575	cgmlst	1403	between host pair involving current study isolates
AUSMDU00027778	BPH3576	cgmlst	1656	between host pair involving current study isolates
AUSMDU00027778	BPH3577	cgmlst	1353	between host pair involving current study isolates
AUSMDU00027778	BPH3578	cgmlst	1383	between host pair involving current study isolates
AUSMDU00027778	BPH3579	cgmlst	1326	between host pair involving current study isolates
AUSMDU00027778	BPH3580	cgmlst	1571	between host pair involving current study isolates
AUSMDU00027778	BPH3581	cgmlst	155	between host pair involving current study isolates
AUSMDU00027778	BPH3582	cgmlst	1406	between host pair involving current study isolates
AUSMDU00027778	BPH3583	cgmlst	1307	between host pair involving current study isolates
AUSMDU00027778	BPH3584	cgmlst	1646	between host pair involving current study isolates
AUSMDU00027778	BPH3585	cgmlst	1409	between host pair involving current study isolates
AUSMDU00027778	BPH3586	cgmlst	1379	between host pair involving current study isolates
AUSMDU00027778	BPH3587	cgmlst	1642	between host pair involving current study isolates
AUSMDU00027778	BPH3588	cgmlst	1646	between host pair involving current study isolates
AUSMDU00027778	BPH3589	cgmlst	1371	between host pair involving current study isolates
AUSMDU00027778	BPH3590	cgmlst	1568	between host pair involving current study isolates
AUSMDU00027778	BPH3591	cgmlst	1402	between host pair involving current study isolates
AUSMDU00027778	BPH3592	cgmlst	1297	between host pair involving current study isolates
AUSMDU00027778	BPH3593	cgmlst	153	between host pair involving current study isolates
AUSMDU00027778	BPH3594	cgmlst	1571	between host pair involving current study isolates
AUSMDU00027778	BPH3595	cgmlst	1366	between host pair involving current study isolates
AUSMDU00027778	BPH3596	cgmlst	1298	between host pair involving current study isolates
AUSMDU00027778	BPH3597	cgmlst	1371	between host pair involving current study isolates
AUSMDU00027778	BPH3598	cgmlst	1639	between host pair involving current study isolates
AUSMDU00027778	BPH3599	cgmlst	1297	between host pair involving current study isolates
AUSMDU00027778	BPH3600	cgmlst	1383	between host pair involving current study isolates
AUSMDU00027778	BPH3601	cgmlst	1386	between host pair involving current study isolates
AUSMDU00027778	BPH3602	cgmlst	1573	between host pair involving current study isolates
AUSMDU00027778	BPH3603	cgmlst	1656	between host pair involving current study isolates
AUSMDU00027778	BPH3604	cgmlst	1569	between host pair involving current study isolates
AUSMDU00027778	BPH3605	cgmlst	1386	between host pair involving current study isolates
AUSMDU00027778	BPH3606	cgmlst	1656	between host pair involving current study isolates
AUSMDU00027778	BPH3607	cgmlst	1405	between host pair involving current study isolates
AUSMDU00027778	BPH3608	cgmlst	1569	between host pair involving current study isolates
AUSMDU00027778	BPH3609	cgmlst	151	between host pair involving current study isolates
AUSMDU00027778	BPH3610	cgmlst	1402	between host pair involving current study isolates
AUSMDU00027778	BPH3611	cgmlst	1398	between host pair involving current study isolates
AUSMDU00027778	BPH3612	cgmlst	1572	between host pair involving current study isolates
AUSMDU00027778	BPH3613	cgmlst	1380	between host pair involving current study isolates
AUSMDU00027778	BPH3614	cgmlst	1289	between host pair involving current study isolates
AUSMDU00027778	BPH3615	cgmlst	1358	between host pair involving current study isolates
AUSMDU00027778	BPH3616	cgmlst	1407	between host pair involving current study isolates
AUSMDU00027778	BPH3617	cgmlst	1674	between host pair involving current study isolates
AUSMDU00027778	BPH3618	cgmlst	1382	between host pair involving current study isolates
AUSMDU00027778	BPH3619	cgmlst	169	between host pair involving current study isolates
AUSMDU00027778	BPH3620	cgmlst	1408	between host pair involving current study isolates
AUSMDU00027778	BPH3621	cgmlst	1293	between host pair involving current study isolates
AUSMDU00027778	BPH3622	cgmlst	1679	between host pair involving current study isolates
AUSMDU00027778	BPH3623	cgmlst	1643	between host pair involving current study isolates
AUSMDU00027778	BPH3625	cgmlst	1640	between host pair involving current study isolates
AUSMDU00027778	BPH3626	cgmlst	1380	between host pair involving current study isolates
AUSMDU00027778	BPH3627	cgmlst	1398	between host pair involving current study isolates
AUSMDU00027778	BPH3628	cgmlst	1296	between host pair involving current study isolates
AUSMDU00027778	BPH3629	cgmlst	1377	between host pair involving current study isolates
AUSMDU00027778	BPH3630	cgmlst	1298	between host pair involving current study isolates
AUSMDU00027778	BPH3631	cgmlst	1640	between host pair involving current study isolates
AUSMDU00027778	BPH3632	cgmlst	1326	between host pair involving current study isolates
AUSMDU00027778	BPH3633	cgmlst	1649	between host pair involving current study isolates
AUSMDU00027778	BPH3634	cgmlst	1341	between host pair involving current study isolates
AUSMDU00027778	BPH3635	cgmlst	1404	between host pair involving current study isolates
AUSMDU00027778	BPH3636	cgmlst	1342	between host pair involving current study isolates
AUSMDU00027778	BPH3637	cgmlst	1675	between host pair involving current study isolates
AUSMDU00027778	BPH3638	cgmlst	1341	between host pair involving current study isolates
AUSMDU00027778	BPH3639	cgmlst	1392	between host pair involving current study isolates
AUSMDU00027778	BPH3640	cgmlst	1341	between host pair involving current study isolates
AUSMDU00027778	BPH3641	cgmlst	1389	between host pair involving current study isolates
AUSMDU00027778	BPH3642	cgmlst	1572	between host pair involving current study isolates
AUSMDU00027778	BPH3643	cgmlst	1340	between host pair involving current study isolates
AUSMDU00027778	BPH3644	cgmlst	1340	between host pair involving current study isolates
AUSMDU00027778	BPH3645	cgmlst	1382	between host pair involving current study isolates
AUSMDU00027778	BPH3646	cgmlst	1341	between host pair involving current study isolates
AUSMDU00027778	BPH3647	cgmlst	1654	between host pair involving current study isolates
AUSMDU00027778	BPH3648	cgmlst	1342	between host pair involving current study isolates
AUSMDU00027778	BPH3649	cgmlst	1353	between host pair involving current study isolates
AUSMDU00027778	BPH3650	cgmlst	1337	between host pair involving current study isolates
AUSMDU00027778	BPH3651	cgmlst	1439	between host pair involving current study isolates
AUSMDU00027778	BPH3652	cgmlst	1342	between host pair involving current study isolates
AUSMDU00027778	BPH3653	cgmlst	1378	between host pair involving current study isolates
AUSMDU00027778	BPH3654	cgmlst	1568	between host pair involving current study isolates
AUSMDU00027778	BPH3655	cgmlst	162	between host pair involving current study isolates
AUSMDU00027778	BPH3656	cgmlst	1400	between host pair involving current study isolates
AUSMDU00027778	BPH3657	cgmlst	164	between host pair involving current study isolates
AUSMDU00027778	BPH3658	cgmlst	1339	between host pair involving current study isolates
AUSMDU00027778	BPH3659	cgmlst	1404	between host pair involving current study isolates
AUSMDU00027778	BPH3660	cgmlst	1342	between host pair involving current study isolates
AUSMDU00027778	BPH3661	cgmlst	1579	between host pair involving current study isolates
AUSMDU00027778	BPH3662	cgmlst	1341	between host pair involving current study isolates
AUSMDU00027778	BPH3663	cgmlst	1655	between host pair involving current study isolates
AUSMDU00027778	BPH3664	cgmlst	1343	between host pair involving current study isolates
AUSMDU00027778	BPH3665	cgmlst	1674	between host pair involving current study isolates
AUSMDU00027778	BPH3666	cgmlst	1340	between host pair involving current study isolates
AUSMDU00027778	BPH3667	cgmlst	1271	between host pair involving current study isolates
AUSMDU00027778	BPH3668	cgmlst	1331	between host pair involving current study isolates
AUSMDU00027778	BPH3669	cgmlst	1657	between host pair involving current study isolates
AUSMDU00027778	BPH3670	cgmlst	1342	between host pair involving current study isolates
AUSMDU00027778	BPH3671	cgmlst	1654	between host pair involving current study isolates
AUSMDU00027778	BPH3672	cgmlst	1341	between host pair involving current study isolates
AUSMDU00027778	BPH3673	cgmlst	1315	between host pair involving current study isolates
AUSMDU00027778	BPH3674	cgmlst	1343	between host pair involving current study isolates
AUSMDU00027778	BPH3675	cgmlst	1391	between host pair involving current study isolates
AUSMDU00027778	BPH3676	cgmlst	1328	between host pair involving current study isolates
AUSMDU00027778	BPH3677	cgmlst	314	between host pair involving current study isolates
AUSMDU00027778	BPH3678	cgmlst	1182	between host pair involving current study isolates
AUSMDU00027778	BPH3679	cgmlst	1406	between host pair involving current study isolates
AUSMDU00027778	BPH3680	cgmlst	1334	between host pair involving current study isolates
AUSMDU00027778	BPH3681	cgmlst	1292	between host pair involving current study isolates
AUSMDU00027778	BPH3682	cgmlst	1342	between host pair involving current study isolates
AUSMDU00027778	BPH3683	cgmlst	1640	between host pair involving current study isolates
AUSMDU00027778	BPH3684	cgmlst	1340	between host pair involving current study isolates
AUSMDU00027778	BPH3685	cgmlst	1302	between host pair involving current study isolates
AUSMDU00027778	BPH3686	cgmlst	1343	between host pair involving current study isolates
AUSMDU00027778	BPH3687	cgmlst	1378	between host pair involving current study isolates
AUSMDU00027778	BPH3688	cgmlst	1337	between host pair involving current study isolates
AUSMDU00027778	BPH3689	cgmlst	1365	between host pair involving current study isolates
AUSMDU00027778	BPH3690	cgmlst	1569	between host pair involving current study isolates
AUSMDU00027778	BPH3691	cgmlst	1641	between host pair involving current study isolates
AUSMDU00027778	BPH3692	cgmlst	1343	between host pair involving current study isolates
AUSMDU00027778	BPH3693	cgmlst	1380	between host pair involving current study isolates
AUSMDU00027778	BPH3694	cgmlst	1342	between host pair involving current study isolates
AUSMDU00027778	BPH3695	cgmlst	1386	between host pair involving current study isolates
AUSMDU00027778	BPH3696	cgmlst	1342	between host pair involving current study isolates
AUSMDU00027778	BPH3697	cgmlst	1348	between host pair involving current study isolates
AUSMDU00027778	BPH3698	cgmlst	1341	between host pair involving current study isolates
AUSMDU00027778	BPH3699	cgmlst	1660	between host pair involving current study isolates
AUSMDU00027778	BPH3700	cgmlst	1344	between host pair involving current study isolates
AUSMDU00027778	BPH3701	cgmlst	1398	between host pair involving current study isolates
AUSMDU00027778	BPH3702	cgmlst	1340	between host pair involving current study isolates
AUSMDU00027778	BPH3703	cgmlst	1366	between host pair involving current study isolates
AUSMDU00027778	BPH3704	cgmlst	1341	between host pair involving current study isolates
AUSMDU00027778	BPH3705	cgmlst	1657	between host pair involving current study isolates
AUSMDU00027778	BPH3706	cgmlst	1342	between host pair involving current study isolates
AUSMDU00027778	BPH3707	cgmlst	1319	between host pair involving current study isolates
AUSMDU00027778	BPH3708	cgmlst	1343	between host pair involving current study isolates
AUSMDU00027778	BPH3709	cgmlst	301	between host pair involving current study isolates
AUSMDU00027778	BPH3710	cgmlst	1340	between host pair involving current study isolates
AUSMDU00027778	BPH3712	cgmlst	1340	between host pair involving current study isolates
AUSMDU00027778	BPH3713	cgmlst	1672	between host pair involving current study isolates
AUSMDU00027778	BPH3714	cgmlst	1555	between host pair involving current study isolates
AUSMDU00027778	BPH3715	cgmlst	1379	between host pair involving current study isolates
AUSMDU00027778	BPH3716	cgmlst	1399	between host pair involving current study isolates
AUSMDU00027778	BPH3717	cgmlst	1327	between host pair involving current study isolates
AUSMDU00027778	BPH3718	cgmlst	1302	between host pair involving current study isolates
AUSMDU00027778	BPH3719	cgmlst	1375	between host pair involving current study isolates
AUSMDU00027778	BPH3720	cgmlst	1663	between host pair involving current study isolates
AUSMDU00027778	BPH3721	cgmlst	1405	between host pair involving current study isolates
AUSMDU00027778	BPH3722	cgmlst	1338	between host pair involving current study isolates
AUSMDU00027778	BPH3723	cgmlst	163	between host pair involving current study isolates
AUSMDU00027778	BPH3724	cgmlst	1641	between host pair involving current study isolates
AUSMDU00027778	BPH3725	cgmlst	1366	between host pair involving current study isolates
AUSMDU00027778	BPH3726	cgmlst	162	between host pair involving current study isolates
AUSMDU00027778	BPH3727	cgmlst	1342	between host pair involving current study isolates
AUSMDU00027778	BPH3728	cgmlst	1398	between host pair involving current study isolates
AUSMDU00027778	BPH3729	cgmlst	1295	between host pair involving current study isolates
AUSMDU00027778	BPH3730	cgmlst	1299	between host pair involving current study isolates
AUSMDU00027778	BPH3731	cgmlst	1570	between host pair involving current study isolates
AUSMDU00027778	BPH3732	cgmlst	1364	between host pair involving current study isolates
AUSMDU00027779	AUSMDU00028192	cgmlst	3	within-host pair
AUSMDU00027779	AUSMDU00028203	cgmlst	10	within-host pair
AUSMDU00027779	AUSMDU00084090	cgmlst	1399	between host pair involving current study isolates
AUSMDU00027779	AUSMDU00084091	cgmlst	1397	between host pair involving current study isolates
AUSMDU00027779	AUSMDU00084092	cgmlst	1399	between host pair involving current study isolates
AUSMDU00027779	AUSMDU00084093	cgmlst	1397	between host pair involving current study isolates
AUSMDU00027779	AUSMDU00029744	cgmlst	1655	between host pair involving current study isolates
AUSMDU00027779	AUSMDU00029745	cgmlst	1654	between host pair involving current study isolates
AUSMDU00027779	AUSMDU00029746	cgmlst	1655	between host pair involving current study isolates
AUSMDU00027779	AUSMDU00029747	cgmlst	1655	between host pair involving current study isolates
AUSMDU00027779	AUSMDU00029748	cgmlst	1655	between host pair involving current study isolates
AUSMDU00027779	AUSMDU00029749	cgmlst	1655	between host pair involving current study isolates
AUSMDU00027779	AUSMDU00029750	cgmlst	1655	between host pair involving current study isolates
AUSMDU00027779	AUSMDU00029751	cgmlst	1655	between host pair involving current study isolates
AUSMDU00027779	AUSMDU00029752	cgmlst	1655	between host pair involving current study isolates
AUSMDU00027779	AUSMDU00029753	cgmlst	1655	between host pair involving current study isolates
AUSMDU00027779	AUSMDU00029754	cgmlst	1655	between host pair involving current study isolates
AUSMDU00027779	AUSMDU00029755	cgmlst	1655	between host pair involving current study isolates
AUSMDU00027779	AUSMDU00029756	cgmlst	1655	between host pair involving current study isolates
AUSMDU00027779	AUSMDU00029811	cgmlst	1655	between host pair involving current study isolates
AUSMDU00027779	AUSMDU00029823	cgmlst	1655	between host pair involving current study isolates
AUSMDU00027779	AUSMDU00029835	cgmlst	1655	between host pair involving current study isolates
AUSMDU00027779	AUSMDU00029847	cgmlst	1655	between host pair involving current study isolates
AUSMDU00027779	AUSMDU00029859	cgmlst	1655	between host pair involving current study isolates
AUSMDU00027779	AUSMDU00029871	cgmlst	1655	between host pair involving current study isolates
AUSMDU00027779	AUSMDU00029882	cgmlst	1655	between host pair involving current study isolates
AUSMDU00027779	AUSMDU00029893	cgmlst	1655	between host pair involving current study isolates
AUSMDU00027779	AUSMDU00072418	cgmlst	1342	between host pair involving current study isolates
AUSMDU00027779	AUSMDU00072419	cgmlst	1368	between host pair involving current study isolates
AUSMDU00027779	AUSMDU00065556	cgmlst	1362	between host pair involving current study isolates
AUSMDU00027779	AUSMDU00065557	cgmlst	1383	between host pair involving current study isolates
AUSMDU00027779	AUSMDU00080956	cgmlst	1644	between host pair involving current study isolates
AUSMDU00027779	AUSMDU00080957	cgmlst	1644	between host pair involving current study isolates
AUSMDU00027779	AUSMDU00080958	cgmlst	1641	between host pair involving current study isolates
AUSMDU00027779	AUSMDU00040981	cgmlst	1329	between host pair involving current study isolates
AUSMDU00027779	AUSMDU00040982	cgmlst	1348	between host pair involving current study isolates
AUSMDU00027779	AUSMDU00041658	cgmlst	1352	between host pair involving current study isolates
AUSMDU00027779	AUSMDU00041659	cgmlst	1350	between host pair involving current study isolates
AUSMDU00027779	AUSMDU00043682	cgmlst	1353	between host pair involving current study isolates
AUSMDU00027779	AUSMDU00043683	cgmlst	1355	between host pair involving current study isolates
AUSMDU00027779	AUSMDU00043684	cgmlst	1354	between host pair involving current study isolates
AUSMDU00027779	AUSMDU00043685	cgmlst	1354	between host pair involving current study isolates
AUSMDU00027779	AUSMDU00043686	cgmlst	1352	between host pair involving current study isolates
AUSMDU00027779	AUSMDU00043687	cgmlst	1353	between host pair involving current study isolates
AUSMDU00027779	AUSMDU00043688	cgmlst	1357	between host pair involving current study isolates
AUSMDU00027779	AUSMDU00043689	cgmlst	1354	between host pair involving current study isolates
AUSMDU00027779	AUSMDU00043690	cgmlst	1353	between host pair involving current study isolates
AUSMDU00027779	AUSMDU00043691	cgmlst	1353	between host pair involving current study isolates
AUSMDU00027779	AUSMDU00043692	cgmlst	1354	between host pair involving current study isolates
AUSMDU00027779	AUSMDU00043693	cgmlst	1350	between host pair involving current study isolates
AUSMDU00027779	AUSMDU00066261	cgmlst	1301	between host pair involving current study isolates
AUSMDU00027779	AUSMDU00066259	cgmlst	1282	between host pair involving current study isolates
AUSMDU00027779	AUSMDU00070520	cgmlst	1378	between host pair involving current study isolates
AUSMDU00027779	AUSMDU00070588	cgmlst	1377	between host pair involving current study isolates
AUSMDU00027779	AUSMDU00067322	cgmlst	1302	between host pair involving current study isolates
AUSMDU00027779	AUSMDU00067329	cgmlst	1301	between host pair involving current study isolates
AUSMDU00027779	AUSMDU00060158	cgmlst	1404	between host pair involving current study isolates
AUSMDU00027779	AUSMDU00060169	cgmlst	1403	between host pair involving current study isolates
AUSMDU00027779	BPH2700	cgmlst	1366	between host pair involving current study isolates
AUSMDU00027779	BPH2702	cgmlst	157	between host pair involving current study isolates
AUSMDU00027779	BPH2703	cgmlst	1290	between host pair involving current study isolates
AUSMDU00027779	BPH2704	cgmlst	1639	between host pair involving current study isolates
AUSMDU00027779	BPH2706	cgmlst	1672	between host pair involving current study isolates
AUSMDU00027779	BPH2707	cgmlst	1299	between host pair involving current study isolates
AUSMDU00027779	BPH2708	cgmlst	1361	between host pair involving current study isolates
AUSMDU00027779	BPH2710	cgmlst	1345	between host pair involving current study isolates
AUSMDU00027779	BPH2711	cgmlst	1554	between host pair involving current study isolates
AUSMDU00027779	BPH2712	cgmlst	152	between host pair involving current study isolates
AUSMDU00027779	BPH2713	cgmlst	1668	between host pair involving current study isolates
AUSMDU00027779	BPH2715	cgmlst	1402	between host pair involving current study isolates
AUSMDU00027779	BPH2716	cgmlst	1406	between host pair involving current study isolates
AUSMDU00027779	BPH2717	cgmlst	1679	between host pair involving current study isolates
AUSMDU00027779	BPH2718	cgmlst	1354	between host pair involving current study isolates
AUSMDU00027779	BPH2719	cgmlst	1401	between host pair involving current study isolates
AUSMDU00027779	BPH2720	cgmlst	1571	between host pair involving current study isolates
AUSMDU00027779	BPH2721	cgmlst	1303	between host pair involving current study isolates
AUSMDU00027779	BPH2722	cgmlst	1353	between host pair involving current study isolates
AUSMDU00027779	BPH2723	cgmlst	1351	between host pair involving current study isolates
AUSMDU00027779	BPH2724	cgmlst	1650	between host pair involving current study isolates
AUSMDU00027779	BPH2725	cgmlst	1674	between host pair involving current study isolates
AUSMDU00027779	BPH2726	cgmlst	1348	between host pair involving current study isolates
AUSMDU00027779	BPH2728	cgmlst	1677	between host pair involving current study isolates
AUSMDU00027779	BPH2731	cgmlst	1641	between host pair involving current study isolates
AUSMDU00027779	BPH2732	cgmlst	1673	between host pair involving current study isolates
AUSMDU00027779	BPH2735	cgmlst	1571	between host pair involving current study isolates
AUSMDU00027779	BPH2736	cgmlst	1671	between host pair involving current study isolates
AUSMDU00027779	BPH2737	cgmlst	165	between host pair involving current study isolates
AUSMDU00027779	BPH2739	cgmlst	1370	between host pair involving current study isolates
AUSMDU00027779	BPH2741	cgmlst	1337	between host pair involving current study isolates
AUSMDU00027779	BPH2742	cgmlst	1566	between host pair involving current study isolates
AUSMDU00027779	BPH2743	cgmlst	1396	between host pair involving current study isolates
AUSMDU00027779	BPH2744	cgmlst	1299	between host pair involving current study isolates
AUSMDU00027779	BPH2745	cgmlst	1352	between host pair involving current study isolates
AUSMDU00027779	BPH2746	cgmlst	1294	between host pair involving current study isolates
AUSMDU00027779	BPH2747	cgmlst	1347	between host pair involving current study isolates
AUSMDU00027779	BPH2749	cgmlst	1362	between host pair involving current study isolates
AUSMDU00027779	BPH2750	cgmlst	1654	between host pair involving current study isolates
AUSMDU00027779	BPH2752	cgmlst	1654	between host pair involving current study isolates
AUSMDU00027779	BPH2753	cgmlst	1640	between host pair involving current study isolates
AUSMDU00027779	BPH2754	cgmlst	1400	between host pair involving current study isolates
AUSMDU00027779	BPH2756	cgmlst	1311	between host pair involving current study isolates
AUSMDU00027779	BPH2757	cgmlst	1398	between host pair involving current study isolates
AUSMDU00027779	BPH2758	cgmlst	1397	between host pair involving current study isolates
AUSMDU00027779	BPH2759	cgmlst	1654	between host pair involving current study isolates
AUSMDU00027779	BPH2760	cgmlst	1302	between host pair involving current study isolates
AUSMDU00027779	BPH2761	cgmlst	1656	between host pair involving current study isolates
AUSMDU00027779	BPH2763	cgmlst	1383	between host pair involving current study isolates
AUSMDU00027779	BPH2765	cgmlst	159	between host pair involving current study isolates
AUSMDU00027779	BPH2766	cgmlst	1675	between host pair involving current study isolates
AUSMDU00027779	BPH2767	cgmlst	1383	between host pair involving current study isolates
AUSMDU00027779	BPH2768	cgmlst	1656	between host pair involving current study isolates
AUSMDU00027779	BPH2769	cgmlst	1357	between host pair involving current study isolates
AUSMDU00027779	BPH2770	cgmlst	1675	between host pair involving current study isolates
AUSMDU00027779	BPH2773	cgmlst	1350	between host pair involving current study isolates
AUSMDU00027779	BPH2774	cgmlst	1570	between host pair involving current study isolates
AUSMDU00027779	BPH2775	cgmlst	1294	between host pair involving current study isolates
AUSMDU00027779	BPH2776	cgmlst	1648	between host pair involving current study isolates
AUSMDU00027779	BPH2777	cgmlst	1655	between host pair involving current study isolates
AUSMDU00027779	BPH2779	cgmlst	1351	between host pair involving current study isolates
AUSMDU00027779	BPH2780	cgmlst	1350	between host pair involving current study isolates
AUSMDU00027779	BPH2781	cgmlst	1348	between host pair involving current study isolates
AUSMDU00027779	BPH2782	cgmlst	1646	between host pair involving current study isolates
AUSMDU00027779	BPH2783	cgmlst	1566	between host pair involving current study isolates
AUSMDU00027779	BPH2784	cgmlst	1378	between host pair involving current study isolates
AUSMDU00027779	BPH2785	cgmlst	1567	between host pair involving current study isolates
AUSMDU00027779	BPH2786	cgmlst	1404	between host pair involving current study isolates
AUSMDU00027779	BPH2787	cgmlst	1337	between host pair involving current study isolates
AUSMDU00027779	BPH2788	cgmlst	163	between host pair involving current study isolates
AUSMDU00027779	BPH2789	cgmlst	1339	between host pair involving current study isolates
AUSMDU00027779	BPH2790	cgmlst	1569	between host pair involving current study isolates
AUSMDU00027779	BPH2791	cgmlst	1341	between host pair involving current study isolates
AUSMDU00027779	BPH2792	cgmlst	1674	between host pair involving current study isolates
AUSMDU00027779	BPH2793	cgmlst	1401	between host pair involving current study isolates
AUSMDU00027779	BPH2794	cgmlst	1401	between host pair involving current study isolates
AUSMDU00027779	BPH2795	cgmlst	1638	between host pair involving current study isolates
AUSMDU00027779	BPH2796	cgmlst	1356	between host pair involving current study isolates
AUSMDU00027779	BPH2797	cgmlst	1323	between host pair involving current study isolates
AUSMDU00027779	BPH2798	cgmlst	1349	between host pair involving current study isolates
AUSMDU00027779	BPH2801	cgmlst	1640	between host pair involving current study isolates
AUSMDU00027779	BPH2805	cgmlst	1651	between host pair involving current study isolates
AUSMDU00027779	BPH2806	cgmlst	1673	between host pair involving current study isolates
AUSMDU00027779	BPH2807	cgmlst	1570	between host pair involving current study isolates
AUSMDU00027779	BPH2809	cgmlst	1404	between host pair involving current study isolates
AUSMDU00027779	BPH2810	cgmlst	1675	between host pair involving current study isolates
AUSMDU00027779	BPH2811	cgmlst	151	between host pair involving current study isolates
AUSMDU00027779	BPH2812	cgmlst	1304	between host pair involving current study isolates
AUSMDU00027779	BPH2816	cgmlst	175	between host pair involving current study isolates
AUSMDU00027779	BPH2817	cgmlst	1347	between host pair involving current study isolates
AUSMDU00027779	BPH2818	cgmlst	1407	between host pair involving current study isolates
AUSMDU00027779	BPH2819	cgmlst	1403	between host pair involving current study isolates
AUSMDU00027779	BPH2821	cgmlst	1316	between host pair involving current study isolates
AUSMDU00027779	BPH2822	cgmlst	1294	between host pair involving current study isolates
AUSMDU00027779	BPH2823	cgmlst	1379	between host pair involving current study isolates
AUSMDU00027779	BPH2824	cgmlst	1346	between host pair involving current study isolates
AUSMDU00027779	BPH2827	cgmlst	1332	between host pair involving current study isolates
AUSMDU00027779	BPH2828	cgmlst	1573	between host pair involving current study isolates
AUSMDU00027779	BPH2829	cgmlst	1282	between host pair involving current study isolates
AUSMDU00027779	BPH2830	cgmlst	1379	between host pair involving current study isolates
AUSMDU00027779	BPH2831	cgmlst	1294	between host pair involving current study isolates
AUSMDU00027779	BPH2834	cgmlst	1653	between host pair involving current study isolates
AUSMDU00027779	BPH2835	cgmlst	1348	between host pair involving current study isolates
AUSMDU00027779	BPH2836	cgmlst	1299	between host pair involving current study isolates
AUSMDU00027779	BPH2837	cgmlst	1640	between host pair involving current study isolates
AUSMDU00027779	BPH2838	cgmlst	1313	between host pair involving current study isolates
AUSMDU00027779	BPH2839	cgmlst	1306	between host pair involving current study isolates
AUSMDU00027779	BPH2840	cgmlst	1293	between host pair involving current study isolates
AUSMDU00027779	BPH2843	cgmlst	1570	between host pair involving current study isolates
AUSMDU00027779	BPH2844	cgmlst	1361	between host pair involving current study isolates
AUSMDU00027779	BPH2845	cgmlst	1298	between host pair involving current study isolates
AUSMDU00027779	BPH2846	cgmlst	1316	between host pair involving current study isolates
AUSMDU00027779	BPH2847	cgmlst	1571	between host pair involving current study isolates
AUSMDU00027779	BPH2848	cgmlst	1296	between host pair involving current study isolates
AUSMDU00027779	BPH2849	cgmlst	1398	between host pair involving current study isolates
AUSMDU00027779	BPH2851	cgmlst	1572	between host pair involving current study isolates
AUSMDU00027779	BPH2852	cgmlst	1393	between host pair involving current study isolates
AUSMDU00027779	BPH2853	cgmlst	1654	between host pair involving current study isolates
AUSMDU00027779	BPH2854	cgmlst	1301	between host pair involving current study isolates
AUSMDU00027779	BPH2855	cgmlst	185	between host pair involving current study isolates
AUSMDU00027779	BPH2856	cgmlst	1562	between host pair involving current study isolates
AUSMDU00027779	BPH2858	cgmlst	1572	between host pair involving current study isolates
AUSMDU00027779	BPH2859	cgmlst	1638	between host pair involving current study isolates
AUSMDU00027779	BPH2860	cgmlst	1382	between host pair involving current study isolates
AUSMDU00027779	BPH2861	cgmlst	1654	between host pair involving current study isolates
AUSMDU00027779	BPH2863	cgmlst	1659	between host pair involving current study isolates
AUSMDU00027779	BPH2865	cgmlst	1672	between host pair involving current study isolates
AUSMDU00027779	BPH2866	cgmlst	165	between host pair involving current study isolates
AUSMDU00027779	BPH2868	cgmlst	1639	between host pair involving current study isolates
AUSMDU00027779	BPH2869	cgmlst	1338	between host pair involving current study isolates
AUSMDU00027779	BPH2870	cgmlst	1381	between host pair involving current study isolates
AUSMDU00027779	BPH2871	cgmlst	1377	between host pair involving current study isolates
AUSMDU00027779	BPH2872	cgmlst	1403	between host pair involving current study isolates
AUSMDU00027779	BPH2874	cgmlst	1363	between host pair involving current study isolates
AUSMDU00027779	BPH2875	cgmlst	1657	between host pair involving current study isolates
AUSMDU00027779	BPH2876	cgmlst	1385	between host pair involving current study isolates
AUSMDU00027779	BPH2878	cgmlst	1651	between host pair involving current study isolates
AUSMDU00027779	BPH2879	cgmlst	1569	between host pair involving current study isolates
AUSMDU00027779	BPH2880	cgmlst	1356	between host pair involving current study isolates
AUSMDU00027779	BPH2881	cgmlst	1401	between host pair involving current study isolates
AUSMDU00027779	BPH2883	cgmlst	1401	between host pair involving current study isolates
AUSMDU00027779	BPH2885	cgmlst	1403	between host pair involving current study isolates
AUSMDU00027779	BPH2886	cgmlst	1404	between host pair involving current study isolates
AUSMDU00027779	BPH2887	cgmlst	1676	between host pair involving current study isolates
AUSMDU00027779	BPH2889	cgmlst	1346	between host pair involving current study isolates
AUSMDU00027779	BPH2890	cgmlst	1381	between host pair involving current study isolates
AUSMDU00027779	BPH2892	cgmlst	1337	between host pair involving current study isolates
AUSMDU00027779	BPH2893	cgmlst	1644	between host pair involving current study isolates
AUSMDU00027779	BPH2894	cgmlst	1638	between host pair involving current study isolates
AUSMDU00027779	BPH2895	cgmlst	1588	between host pair involving current study isolates
AUSMDU00027779	BPH2896	cgmlst	1350	between host pair involving current study isolates
AUSMDU00027779	BPH2897	cgmlst	1659	between host pair involving current study isolates
AUSMDU00027779	BPH2899	cgmlst	1308	between host pair involving current study isolates
AUSMDU00027779	BPH2900	cgmlst	1570	between host pair involving current study isolates
AUSMDU00027779	BPH2901	cgmlst	1406	between host pair involving current study isolates
AUSMDU00027779	BPH2902	cgmlst	1675	between host pair involving current study isolates
AUSMDU00027779	BPH2905	cgmlst	1392	between host pair involving current study isolates
AUSMDU00027779	BPH2906	cgmlst	1654	between host pair involving current study isolates
AUSMDU00027779	BPH2908	cgmlst	159	between host pair involving current study isolates
AUSMDU00027779	BPH2909	cgmlst	1670	between host pair involving current study isolates
AUSMDU00027779	BPH2910	cgmlst	1370	between host pair involving current study isolates
AUSMDU00027779	BPH2911	cgmlst	1636	between host pair involving current study isolates
AUSMDU00027779	BPH2912	cgmlst	1296	between host pair involving current study isolates
AUSMDU00027779	BPH2913	cgmlst	1395	between host pair involving current study isolates
AUSMDU00027779	BPH2914	cgmlst	1405	between host pair involving current study isolates
AUSMDU00027779	BPH2915	cgmlst	1655	between host pair involving current study isolates
AUSMDU00027779	BPH2916	cgmlst	155	between host pair involving current study isolates
AUSMDU00027779	BPH2917	cgmlst	1670	between host pair involving current study isolates
AUSMDU00027779	BPH2918	cgmlst	1381	between host pair involving current study isolates
AUSMDU00027779	BPH2920	cgmlst	1573	between host pair involving current study isolates
AUSMDU00027779	BPH2921	cgmlst	1378	between host pair involving current study isolates
AUSMDU00027779	BPH2922	cgmlst	1286	between host pair involving current study isolates
AUSMDU00027779	BPH2927	cgmlst	1677	between host pair involving current study isolates
AUSMDU00027779	BPH2928	cgmlst	1384	between host pair involving current study isolates
AUSMDU00027779	BPH2929	cgmlst	1656	between host pair involving current study isolates
AUSMDU00027779	BPH2930	cgmlst	1382	between host pair involving current study isolates
AUSMDU00027779	BPH2931	cgmlst	1638	between host pair involving current study isolates
AUSMDU00027779	BPH2932	cgmlst	1310	between host pair involving current study isolates
AUSMDU00027779	BPH2933	cgmlst	1400	between host pair involving current study isolates
AUSMDU00027779	BPH2934	cgmlst	1643	between host pair involving current study isolates
AUSMDU00027779	BPH2935	cgmlst	1653	between host pair involving current study isolates
AUSMDU00027779	BPH2936	cgmlst	1402	between host pair involving current study isolates
AUSMDU00027779	BPH2937	cgmlst	1301	between host pair involving current study isolates
AUSMDU00027779	BPH2938	cgmlst	1654	between host pair involving current study isolates
AUSMDU00027779	BPH2939	cgmlst	1397	between host pair involving current study isolates
AUSMDU00027779	BPH2940	cgmlst	1387	between host pair involving current study isolates
AUSMDU00027779	BPH2941	cgmlst	1571	between host pair involving current study isolates
AUSMDU00027779	BPH2942	cgmlst	1403	between host pair involving current study isolates
AUSMDU00027779	BPH2944	cgmlst	1564	between host pair involving current study isolates
AUSMDU00027779	BPH2945	cgmlst	1650	between host pair involving current study isolates
AUSMDU00027779	BPH2946	cgmlst	1352	between host pair involving current study isolates
AUSMDU00027779	BPH2947	cgmlst	1351	between host pair involving current study isolates
AUSMDU00027779	BPH2949	cgmlst	1294	between host pair involving current study isolates
AUSMDU00027779	BPH2950	cgmlst	1360	between host pair involving current study isolates
AUSMDU00027779	BPH2951	cgmlst	1288	between host pair involving current study isolates
AUSMDU00027779	BPH2952	cgmlst	1679	between host pair involving current study isolates
AUSMDU00027779	BPH2954	cgmlst	1305	between host pair involving current study isolates
AUSMDU00027779	BPH2955	cgmlst	1404	between host pair involving current study isolates
AUSMDU00027779	BPH2956	cgmlst	1571	between host pair involving current study isolates
AUSMDU00027779	BPH2957	cgmlst	1302	between host pair involving current study isolates
AUSMDU00027779	BPH2958	cgmlst	151	between host pair involving current study isolates
AUSMDU00027779	BPH2959	cgmlst	1401	between host pair involving current study isolates
AUSMDU00027779	BPH2962	cgmlst	1365	between host pair involving current study isolates
AUSMDU00027779	BPH2965	cgmlst	1294	between host pair involving current study isolates
AUSMDU00027779	BPH2967	cgmlst	1377	between host pair involving current study isolates
AUSMDU00027779	BPH2968	cgmlst	1302	between host pair involving current study isolates
AUSMDU00027779	BPH2969	cgmlst	1361	between host pair involving current study isolates
AUSMDU00027779	BPH2970	cgmlst	1656	between host pair involving current study isolates
AUSMDU00027779	BPH2971	cgmlst	1655	between host pair involving current study isolates
AUSMDU00027779	BPH2972	cgmlst	311	between host pair involving current study isolates
AUSMDU00027779	BPH2973	cgmlst	1647	between host pair involving current study isolates
AUSMDU00027779	BPH2976	cgmlst	1350	between host pair involving current study isolates
AUSMDU00027779	BPH2983	cgmlst	1375	between host pair involving current study isolates
AUSMDU00027779	BPH2984	cgmlst	148	between host pair involving current study isolates
AUSMDU00027779	BPH2985	cgmlst	1404	between host pair involving current study isolates
AUSMDU00027779	BPH2986	cgmlst	1302	between host pair involving current study isolates
AUSMDU00027779	BPH2987	cgmlst	1652	between host pair involving current study isolates
AUSMDU00027779	BPH2989	cgmlst	1301	between host pair involving current study isolates
AUSMDU00027779	BPH2992	cgmlst	1672	between host pair involving current study isolates
AUSMDU00027779	BPH2993	cgmlst	1674	between host pair involving current study isolates
AUSMDU00027779	BPH2994	cgmlst	1360	between host pair involving current study isolates
AUSMDU00027779	BPH3200	cgmlst	1403	between host pair involving current study isolates
AUSMDU00027779	BPH3201	cgmlst	1631	between host pair involving current study isolates
AUSMDU00027779	BPH3202	cgmlst	1339	between host pair involving current study isolates
AUSMDU00027779	BPH3203	cgmlst	1382	between host pair involving current study isolates
AUSMDU00027779	BPH3204	cgmlst	1337	between host pair involving current study isolates
AUSMDU00027779	BPH3205	cgmlst	1656	between host pair involving current study isolates
AUSMDU00027779	BPH3206	cgmlst	1655	between host pair involving current study isolates
AUSMDU00027779	BPH3207	cgmlst	1359	between host pair involving current study isolates
AUSMDU00027779	BPH3208	cgmlst	1338	between host pair involving current study isolates
AUSMDU00027779	BPH3209	cgmlst	157	between host pair involving current study isolates
AUSMDU00027779	BPH3210	cgmlst	1569	between host pair involving current study isolates
AUSMDU00027779	BPH3211	cgmlst	1354	between host pair involving current study isolates
AUSMDU00027779	BPH3212	cgmlst	1569	between host pair involving current study isolates
AUSMDU00027779	BPH3213	cgmlst	1290	between host pair involving current study isolates
AUSMDU00027779	BPH3214	cgmlst	1398	between host pair involving current study isolates
AUSMDU00027779	BPH3215	cgmlst	1288	between host pair involving current study isolates
AUSMDU00027779	BPH3216	cgmlst	1355	between host pair involving current study isolates
AUSMDU00027779	BPH3217	cgmlst	1403	between host pair involving current study isolates
AUSMDU00027779	BPH3219	cgmlst	1641	between host pair involving current study isolates
AUSMDU00027779	BPH3220	cgmlst	1337	between host pair involving current study isolates
AUSMDU00027779	BPH3221	cgmlst	1352	between host pair involving current study isolates
AUSMDU00027779	BPH3222	cgmlst	1672	between host pair involving current study isolates
AUSMDU00027779	BPH3223	cgmlst	1637	between host pair involving current study isolates
AUSMDU00027779	BPH3224	cgmlst	1341	between host pair involving current study isolates
AUSMDU00027779	BPH3225	cgmlst	1654	between host pair involving current study isolates
AUSMDU00027779	BPH3226	cgmlst	1337	between host pair involving current study isolates
AUSMDU00027779	BPH3227	cgmlst	1405	between host pair involving current study isolates
AUSMDU00027779	BPH3228	cgmlst	1297	between host pair involving current study isolates
AUSMDU00027779	BPH3229	cgmlst	1656	between host pair involving current study isolates
AUSMDU00027779	BPH3230	cgmlst	1654	between host pair involving current study isolates
AUSMDU00027779	BPH3231	cgmlst	1317	between host pair involving current study isolates
AUSMDU00027779	BPH3232	cgmlst	1399	between host pair involving current study isolates
AUSMDU00027779	BPH3233	cgmlst	1674	between host pair involving current study isolates
AUSMDU00027779	BPH3234	cgmlst	1349	between host pair involving current study isolates
AUSMDU00027779	BPH3235	cgmlst	1677	between host pair involving current study isolates
AUSMDU00027779	BPH3236	cgmlst	1340	between host pair involving current study isolates
AUSMDU00027779	BPH3237	cgmlst	1389	between host pair involving current study isolates
AUSMDU00027779	BPH3238	cgmlst	1350	between host pair involving current study isolates
AUSMDU00027779	BPH3239	cgmlst	1319	between host pair involving current study isolates
AUSMDU00027779	BPH3240	cgmlst	1402	between host pair involving current study isolates
AUSMDU00027779	BPH3241	cgmlst	1404	between host pair involving current study isolates
AUSMDU00027779	BPH3242	cgmlst	1654	between host pair involving current study isolates
AUSMDU00027779	BPH3243	cgmlst	1673	between host pair involving current study isolates
AUSMDU00027779	BPH3244	cgmlst	1344	between host pair involving current study isolates
AUSMDU00027779	BPH3245	cgmlst	1386	between host pair involving current study isolates
AUSMDU00027779	BPH3246	cgmlst	1293	between host pair involving current study isolates
AUSMDU00027779	BPH3247	cgmlst	1288	between host pair involving current study isolates
AUSMDU00027779	BPH3248	cgmlst	1303	between host pair involving current study isolates
AUSMDU00027779	BPH3249	cgmlst	1347	between host pair involving current study isolates
AUSMDU00027779	BPH3250	cgmlst	1340	between host pair involving current study isolates
AUSMDU00027779	BPH3251	cgmlst	1640	between host pair involving current study isolates
AUSMDU00027779	BPH3252	cgmlst	1399	between host pair involving current study isolates
AUSMDU00027779	BPH3253	cgmlst	1335	between host pair involving current study isolates
AUSMDU00027779	BPH3254	cgmlst	1337	between host pair involving current study isolates
AUSMDU00027779	BPH3255	cgmlst	1360	between host pair involving current study isolates
AUSMDU00027779	BPH3256	cgmlst	1638	between host pair involving current study isolates
AUSMDU00027779	BPH3257	cgmlst	1357	between host pair involving current study isolates
AUSMDU00027779	BPH3258	cgmlst	1341	between host pair involving current study isolates
AUSMDU00027779	BPH3259	cgmlst	1320	between host pair involving current study isolates
AUSMDU00027779	BPH3260	cgmlst	1337	between host pair involving current study isolates
AUSMDU00027779	BPH3261	cgmlst	149	between host pair involving current study isolates
AUSMDU00027779	BPH3262	cgmlst	1337	between host pair involving current study isolates
AUSMDU00027779	BPH3263	cgmlst	1401	between host pair involving current study isolates
AUSMDU00027779	BPH3264	cgmlst	1347	between host pair involving current study isolates
AUSMDU00027779	BPH3265	cgmlst	1367	between host pair involving current study isolates
AUSMDU00027779	BPH3266	cgmlst	1339	between host pair involving current study isolates
AUSMDU00027779	BPH3267	cgmlst	1653	between host pair involving current study isolates
AUSMDU00027779	BPH3268	cgmlst	1384	between host pair involving current study isolates
AUSMDU00027779	BPH3269	cgmlst	1659	between host pair involving current study isolates
AUSMDU00027779	BPH3270	cgmlst	1355	between host pair involving current study isolates
AUSMDU00027779	BPH3271	cgmlst	1384	between host pair involving current study isolates
AUSMDU00027779	BPH3272	cgmlst	1343	between host pair involving current study isolates
AUSMDU00027779	BPH3273	cgmlst	1396	between host pair involving current study isolates
AUSMDU00027779	BPH3274	cgmlst	1396	between host pair involving current study isolates
AUSMDU00027779	BPH3275	cgmlst	1299	between host pair involving current study isolates
AUSMDU00027779	BPH3276	cgmlst	1336	between host pair involving current study isolates
AUSMDU00027779	BPH3277	cgmlst	1365	between host pair involving current study isolates
AUSMDU00027779	BPH3278	cgmlst	1637	between host pair involving current study isolates
AUSMDU00027779	BPH3279	cgmlst	1294	between host pair involving current study isolates
AUSMDU00027779	BPH3280	cgmlst	1371	between host pair involving current study isolates
AUSMDU00027779	BPH3281	cgmlst	1376	between host pair involving current study isolates
AUSMDU00027779	BPH3282	cgmlst	1395	between host pair involving current study isolates
AUSMDU00027779	BPH3283	cgmlst	144	between host pair involving current study isolates
AUSMDU00027779	BPH3284	cgmlst	1342	between host pair involving current study isolates
AUSMDU00027779	BPH3285	cgmlst	1640	between host pair involving current study isolates
AUSMDU00027779	BPH3286	cgmlst	1564	between host pair involving current study isolates
AUSMDU00027779	BPH3287	cgmlst	1379	between host pair involving current study isolates
AUSMDU00027779	BPH3288	cgmlst	1294	between host pair involving current study isolates
AUSMDU00027779	BPH3289	cgmlst	1655	between host pair involving current study isolates
AUSMDU00027779	BPH3290	cgmlst	1338	between host pair involving current study isolates
AUSMDU00027779	BPH3291	cgmlst	1656	between host pair involving current study isolates
AUSMDU00027779	BPH3293	cgmlst	1672	between host pair involving current study isolates
AUSMDU00027779	BPH3294	cgmlst	1297	between host pair involving current study isolates
AUSMDU00027779	BPH3295	cgmlst	1401	between host pair involving current study isolates
AUSMDU00027779	BPH3296	cgmlst	1638	between host pair involving current study isolates
AUSMDU00027779	BPH3297	cgmlst	1389	between host pair involving current study isolates
AUSMDU00027779	BPH3298	cgmlst	1636	between host pair involving current study isolates
AUSMDU00027779	BPH3299	cgmlst	1641	between host pair involving current study isolates
AUSMDU00027779	BPH3300	cgmlst	1286	between host pair involving current study isolates
AUSMDU00027779	BPH3302	cgmlst	145	between host pair involving current study isolates
AUSMDU00027779	BPH3303	cgmlst	145	between host pair involving current study isolates
AUSMDU00027779	BPH3304	cgmlst	1384	between host pair involving current study isolates
AUSMDU00027779	BPH3305	cgmlst	1355	between host pair involving current study isolates
AUSMDU00027779	BPH3306	cgmlst	1337	between host pair involving current study isolates
AUSMDU00027779	BPH3307	cgmlst	1326	between host pair involving current study isolates
AUSMDU00027779	BPH3308	cgmlst	1291	between host pair involving current study isolates
AUSMDU00027779	BPH3309	cgmlst	1399	between host pair involving current study isolates
AUSMDU00027779	BPH3310	cgmlst	1656	between host pair involving current study isolates
AUSMDU00027779	BPH3311	cgmlst	1355	between host pair involving current study isolates
AUSMDU00027779	BPH3312	cgmlst	1674	between host pair involving current study isolates
AUSMDU00027779	BPH3313	cgmlst	1360	between host pair involving current study isolates
AUSMDU00027779	BPH3314	cgmlst	1355	between host pair involving current study isolates
AUSMDU00027779	BPH3315	cgmlst	1297	between host pair involving current study isolates
AUSMDU00027779	BPH3316	cgmlst	1340	between host pair involving current study isolates
AUSMDU00027779	BPH3317	cgmlst	1400	between host pair involving current study isolates
AUSMDU00027779	BPH3318	cgmlst	1396	between host pair involving current study isolates
AUSMDU00027779	BPH3319	cgmlst	1379	between host pair involving current study isolates
AUSMDU00027779	BPH3320	cgmlst	1334	between host pair involving current study isolates
AUSMDU00027779	BPH3321	cgmlst	1399	between host pair involving current study isolates
AUSMDU00027779	BPH3322	cgmlst	1414	between host pair involving current study isolates
AUSMDU00027779	BPH3323	cgmlst	1401	between host pair involving current study isolates
AUSMDU00027779	BPH3324	cgmlst	1353	between host pair involving current study isolates
AUSMDU00027779	BPH3325	cgmlst	1291	between host pair involving current study isolates
AUSMDU00027779	BPH3326	cgmlst	1314	between host pair involving current study isolates
AUSMDU00027779	BPH3327	cgmlst	156	between host pair involving current study isolates
AUSMDU00027779	BPH3328	cgmlst	1347	between host pair involving current study isolates
AUSMDU00027779	BPH3329	cgmlst	1402	between host pair involving current study isolates
AUSMDU00027779	BPH3330	cgmlst	1655	between host pair involving current study isolates
AUSMDU00027779	BPH3331	cgmlst	155	between host pair involving current study isolates
AUSMDU00027779	BPH3332	cgmlst	1348	between host pair involving current study isolates
AUSMDU00027779	BPH3333	cgmlst	1361	between host pair involving current study isolates
AUSMDU00027779	BPH3334	cgmlst	1400	between host pair involving current study isolates
AUSMDU00027779	BPH3335	cgmlst	1654	between host pair involving current study isolates
AUSMDU00027779	BPH3336	cgmlst	1400	between host pair involving current study isolates
AUSMDU00027779	BPH3337	cgmlst	1287	between host pair involving current study isolates
AUSMDU00027779	BPH3338	cgmlst	1673	between host pair involving current study isolates
AUSMDU00027779	BPH3339	cgmlst	1313	between host pair involving current study isolates
AUSMDU00027779	BPH3340	cgmlst	1673	between host pair involving current study isolates
AUSMDU00027779	BPH3341	cgmlst	1674	between host pair involving current study isolates
AUSMDU00027779	BPH3342	cgmlst	1298	between host pair involving current study isolates
AUSMDU00027779	BPH3343	cgmlst	156	between host pair involving current study isolates
AUSMDU00027779	BPH3344	cgmlst	1337	between host pair involving current study isolates
AUSMDU00027779	BPH3345	cgmlst	1652	between host pair involving current study isolates
AUSMDU00027779	BPH3346	cgmlst	1350	between host pair involving current study isolates
AUSMDU00027779	BPH3347	cgmlst	1368	between host pair involving current study isolates
AUSMDU00027779	BPH3348	cgmlst	1333	between host pair involving current study isolates
AUSMDU00027779	BPH3350	cgmlst	1655	between host pair involving current study isolates
AUSMDU00027779	BPH3351	cgmlst	1654	between host pair involving current study isolates
AUSMDU00027779	BPH3352	cgmlst	1677	between host pair involving current study isolates
AUSMDU00027779	BPH3353	cgmlst	1671	between host pair involving current study isolates
AUSMDU00027779	BPH3354	cgmlst	1337	between host pair involving current study isolates
AUSMDU00027779	BPH3355	cgmlst	149	between host pair involving current study isolates
AUSMDU00027779	BPH3356	cgmlst	1349	between host pair involving current study isolates
AUSMDU00027779	BPH3357	cgmlst	1289	between host pair involving current study isolates
AUSMDU00027779	BPH3358	cgmlst	1653	between host pair involving current study isolates
AUSMDU00027779	BPH3359	cgmlst	1404	between host pair involving current study isolates
AUSMDU00027779	BPH3360	cgmlst	1342	between host pair involving current study isolates
AUSMDU00027779	BPH3361	cgmlst	1308	between host pair involving current study isolates
AUSMDU00027779	BPH3362	cgmlst	1340	between host pair involving current study isolates
AUSMDU00027779	BPH3363	cgmlst	1393	between host pair involving current study isolates
AUSMDU00027779	BPH3364	cgmlst	1262	between host pair involving current study isolates
AUSMDU00027779	BPH3365	cgmlst	1320	between host pair involving current study isolates
AUSMDU00027779	BPH3366	cgmlst	1350	between host pair involving current study isolates
AUSMDU00027779	BPH3367	cgmlst	1384	between host pair involving current study isolates
AUSMDU00027779	BPH3368	cgmlst	1350	between host pair involving current study isolates
AUSMDU00027779	BPH3369	cgmlst	1385	between host pair involving current study isolates
AUSMDU00027779	BPH3370	cgmlst	1331	between host pair involving current study isolates
AUSMDU00027779	BPH3371	cgmlst	1624	between host pair involving current study isolates
AUSMDU00027779	BPH3372	cgmlst	1331	between host pair involving current study isolates
AUSMDU00027779	BPH3373	cgmlst	1652	between host pair involving current study isolates
AUSMDU00027779	BPH3374	cgmlst	1339	between host pair involving current study isolates
AUSMDU00027779	BPH3375	cgmlst	171	between host pair involving current study isolates
AUSMDU00027779	BPH3376	cgmlst	1345	between host pair involving current study isolates
AUSMDU00027779	BPH3377	cgmlst	1654	between host pair involving current study isolates
AUSMDU00027779	BPH3378	cgmlst	1671	between host pair involving current study isolates
AUSMDU00027779	BPH3379	cgmlst	1382	between host pair involving current study isolates
AUSMDU00027779	BPH3380	cgmlst	1359	between host pair involving current study isolates
AUSMDU00027779	BPH3381	cgmlst	1674	between host pair involving current study isolates
AUSMDU00027779	BPH3382	cgmlst	1347	between host pair involving current study isolates
AUSMDU00027779	BPH3383	cgmlst	249	between host pair involving current study isolates
AUSMDU00027779	BPH3384	cgmlst	1573	between host pair involving current study isolates
AUSMDU00027779	BPH3387	cgmlst	1386	between host pair involving current study isolates
AUSMDU00027779	BPH3388	cgmlst	1398	between host pair involving current study isolates
AUSMDU00027779	BPH3389	cgmlst	152	between host pair involving current study isolates
AUSMDU00027779	BPH3390	cgmlst	1625	between host pair involving current study isolates
AUSMDU00027779	BPH3391	cgmlst	1398	between host pair involving current study isolates
AUSMDU00027779	BPH3392	cgmlst	1287	between host pair involving current study isolates
AUSMDU00027779	BPH3393	cgmlst	1327	between host pair involving current study isolates
AUSMDU00027779	BPH3394	cgmlst	1313	between host pair involving current study isolates
AUSMDU00027779	BPH3395	cgmlst	1608	between host pair involving current study isolates
AUSMDU00027779	BPH3396	cgmlst	1552	between host pair involving current study isolates
AUSMDU00027779	BPH3397	cgmlst	1280	between host pair involving current study isolates
AUSMDU00027779	BPH3398	cgmlst	1637	between host pair involving current study isolates
AUSMDU00027779	BPH3399	cgmlst	1638	between host pair involving current study isolates
AUSMDU00027779	BPH3400	cgmlst	1349	between host pair involving current study isolates
AUSMDU00027779	BPH3401	cgmlst	1350	between host pair involving current study isolates
AUSMDU00027779	BPH3403	cgmlst	1351	between host pair involving current study isolates
AUSMDU00027779	BPH3404	cgmlst	1348	between host pair involving current study isolates
AUSMDU00027779	BPH3406	cgmlst	1639	between host pair involving current study isolates
AUSMDU00027779	BPH3407	cgmlst	1676	between host pair involving current study isolates
AUSMDU00027779	BPH3408	cgmlst	1285	between host pair involving current study isolates
AUSMDU00027779	BPH3409	cgmlst	1638	between host pair involving current study isolates
AUSMDU00027779	BPH3410	cgmlst	1298	between host pair involving current study isolates
AUSMDU00027779	BPH3411	cgmlst	1545	between host pair involving current study isolates
AUSMDU00027779	BPH3412	cgmlst	1402	between host pair involving current study isolates
AUSMDU00027779	BPH3413	cgmlst	1342	between host pair involving current study isolates
AUSMDU00027779	BPH3414	cgmlst	1649	between host pair involving current study isolates
AUSMDU00027779	BPH3416	cgmlst	1406	between host pair involving current study isolates
AUSMDU00027779	BPH3417	cgmlst	1327	between host pair involving current study isolates
AUSMDU00027779	BPH3418	cgmlst	1288	between host pair involving current study isolates
AUSMDU00027779	BPH3419	cgmlst	1376	between host pair involving current study isolates
AUSMDU00027779	BPH3420	cgmlst	1669	between host pair involving current study isolates
AUSMDU00027779	BPH3421	cgmlst	1377	between host pair involving current study isolates
AUSMDU00027779	BPH3422	cgmlst	1373	between host pair involving current study isolates
AUSMDU00027779	BPH3423	cgmlst	1363	between host pair involving current study isolates
AUSMDU00027779	BPH3424	cgmlst	1404	between host pair involving current study isolates
AUSMDU00027779	BPH3425	cgmlst	1309	between host pair involving current study isolates
AUSMDU00027779	BPH3426	cgmlst	1373	between host pair involving current study isolates
AUSMDU00027779	BPH3427	cgmlst	1566	between host pair involving current study isolates
AUSMDU00027779	BPH3428	cgmlst	1400	between host pair involving current study isolates
AUSMDU00027779	BPH3429	cgmlst	1379	between host pair involving current study isolates
AUSMDU00027779	BPH3430	cgmlst	1656	between host pair involving current study isolates
AUSMDU00027779	BPH3431	cgmlst	1346	between host pair involving current study isolates
AUSMDU00027779	BPH3432	cgmlst	1309	between host pair involving current study isolates
AUSMDU00027779	BPH3433	cgmlst	1349	between host pair involving current study isolates
AUSMDU00027779	BPH3434	cgmlst	1343	between host pair involving current study isolates
AUSMDU00027779	BPH3435	cgmlst	1350	between host pair involving current study isolates
AUSMDU00027779	BPH3436	cgmlst	1340	between host pair involving current study isolates
AUSMDU00027779	BPH3437	cgmlst	1545	between host pair involving current study isolates
AUSMDU00027779	BPH3438	cgmlst	1613	between host pair involving current study isolates
AUSMDU00027779	BPH3439	cgmlst	1350	between host pair involving current study isolates
AUSMDU00027779	BPH3440	cgmlst	1291	between host pair involving current study isolates
AUSMDU00027779	BPH3441	cgmlst	1323	between host pair involving current study isolates
AUSMDU00027779	BPH3442	cgmlst	1631	between host pair involving current study isolates
AUSMDU00027779	BPH3443	cgmlst	1348	between host pair involving current study isolates
AUSMDU00027779	BPH3444	cgmlst	1291	between host pair involving current study isolates
AUSMDU00027779	BPH3445	cgmlst	1362	between host pair involving current study isolates
AUSMDU00027779	BPH3446	cgmlst	1396	between host pair involving current study isolates
AUSMDU00027779	BPH3447	cgmlst	1298	between host pair involving current study isolates
AUSMDU00027779	BPH3448	cgmlst	1655	between host pair involving current study isolates
AUSMDU00027779	BPH3450	cgmlst	1639	between host pair involving current study isolates
AUSMDU00027779	BPH3451	cgmlst	1349	between host pair involving current study isolates
AUSMDU00027779	BPH3452	cgmlst	1379	between host pair involving current study isolates
AUSMDU00027779	BPH3453	cgmlst	1352	between host pair involving current study isolates
AUSMDU00027779	BPH3454	cgmlst	1356	between host pair involving current study isolates
AUSMDU00027779	BPH3455	cgmlst	1331	between host pair involving current study isolates
AUSMDU00027779	BPH3456	cgmlst	1380	between host pair involving current study isolates
AUSMDU00027779	BPH3457	cgmlst	1326	between host pair involving current study isolates
AUSMDU00027779	BPH3458	cgmlst	167	between host pair involving current study isolates
AUSMDU00027779	BPH3459	cgmlst	1399	between host pair involving current study isolates
AUSMDU00027779	BPH3460	cgmlst	153	between host pair involving current study isolates
AUSMDU00027779	BPH3461	cgmlst	1295	between host pair involving current study isolates
AUSMDU00027779	BPH3462	cgmlst	1400	between host pair involving current study isolates
AUSMDU00027779	BPH3463	cgmlst	1351	between host pair involving current study isolates
AUSMDU00027779	BPH3464	cgmlst	1295	between host pair involving current study isolates
AUSMDU00027779	BPH3465	cgmlst	1349	between host pair involving current study isolates
AUSMDU00027779	BPH3466	cgmlst	1674	between host pair involving current study isolates
AUSMDU00027779	BPH3467	cgmlst	1375	between host pair involving current study isolates
AUSMDU00027779	BPH3468	cgmlst	1645	between host pair involving current study isolates
AUSMDU00027779	BPH3469	cgmlst	1326	between host pair involving current study isolates
AUSMDU00027779	BPH3470	cgmlst	1293	between host pair involving current study isolates
AUSMDU00027779	BPH3471	cgmlst	263	between host pair involving current study isolates
AUSMDU00027779	BPH3472	cgmlst	1345	between host pair involving current study isolates
AUSMDU00027779	BPH3473	cgmlst	1348	between host pair involving current study isolates
AUSMDU00027779	BPH3474	cgmlst	1655	between host pair involving current study isolates
AUSMDU00027779	BPH3475	cgmlst	1406	between host pair involving current study isolates
AUSMDU00027779	BPH3476	cgmlst	151	between host pair involving current study isolates
AUSMDU00027779	BPH3477	cgmlst	1677	between host pair involving current study isolates
AUSMDU00027779	BPH3478	cgmlst	1337	between host pair involving current study isolates
AUSMDU00027779	BPH3479	cgmlst	1677	between host pair involving current study isolates
AUSMDU00027779	BPH3480	cgmlst	1377	between host pair involving current study isolates
AUSMDU00027779	BPH3481	cgmlst	1575	between host pair involving current study isolates
AUSMDU00027779	BPH3482	cgmlst	1359	between host pair involving current study isolates
AUSMDU00027779	BPH3483	cgmlst	1347	between host pair involving current study isolates
AUSMDU00027779	BPH3484	cgmlst	1643	between host pair involving current study isolates
AUSMDU00027779	BPH3485	cgmlst	1320	between host pair involving current study isolates
AUSMDU00027779	BPH3486	cgmlst	1351	between host pair involving current study isolates
AUSMDU00027779	BPH3487	cgmlst	1656	between host pair involving current study isolates
AUSMDU00027779	BPH3488	cgmlst	1362	between host pair involving current study isolates
AUSMDU00027779	BPH3489	cgmlst	1572	between host pair involving current study isolates
AUSMDU00027779	BPH3490	cgmlst	1656	between host pair involving current study isolates
AUSMDU00027779	BPH3492	cgmlst	1640	between host pair involving current study isolates
AUSMDU00027779	BPH3493	cgmlst	1350	between host pair involving current study isolates
AUSMDU00027779	BPH3494	cgmlst	1300	between host pair involving current study isolates
AUSMDU00027779	BPH3495	cgmlst	1352	between host pair involving current study isolates
AUSMDU00027779	BPH3496	cgmlst	163	between host pair involving current study isolates
AUSMDU00027779	BPH3497	cgmlst	1677	between host pair involving current study isolates
AUSMDU00027779	BPH3499	cgmlst	1348	between host pair involving current study isolates
AUSMDU00027779	BPH3500	cgmlst	1670	between host pair involving current study isolates
AUSMDU00027779	BPH3501	cgmlst	1572	between host pair involving current study isolates
AUSMDU00027779	BPH3503	cgmlst	1380	between host pair involving current study isolates
AUSMDU00027779	BPH3504	cgmlst	1382	between host pair involving current study isolates
AUSMDU00027779	BPH3505	cgmlst	1676	between host pair involving current study isolates
AUSMDU00027779	BPH3506	cgmlst	1670	between host pair involving current study isolates
AUSMDU00027779	BPH3507	cgmlst	1346	between host pair involving current study isolates
AUSMDU00027779	BPH3508	cgmlst	1357	between host pair involving current study isolates
AUSMDU00027779	BPH3509	cgmlst	157	between host pair involving current study isolates
AUSMDU00027779	BPH3510	cgmlst	1562	between host pair involving current study isolates
AUSMDU00027779	BPH3511	cgmlst	1345	between host pair involving current study isolates
AUSMDU00027779	BPH3512	cgmlst	1296	between host pair involving current study isolates
AUSMDU00027779	BPH3513	cgmlst	1394	between host pair involving current study isolates
AUSMDU00027779	BPH3514	cgmlst	1342	between host pair involving current study isolates
AUSMDU00027779	BPH3515	cgmlst	1570	between host pair involving current study isolates
AUSMDU00027779	BPH3516	cgmlst	1397	between host pair involving current study isolates
AUSMDU00027779	BPH3517	cgmlst	1676	between host pair involving current study isolates
AUSMDU00027779	BPH3518	cgmlst	147	between host pair involving current study isolates
AUSMDU00027779	BPH3519	cgmlst	1317	between host pair involving current study isolates
AUSMDU00027779	BPH3520	cgmlst	1352	between host pair involving current study isolates
AUSMDU00027779	BPH3521	cgmlst	1292	between host pair involving current study isolates
AUSMDU00027779	BPH3522	cgmlst	1309	between host pair involving current study isolates
AUSMDU00027779	BPH3523	cgmlst	1348	between host pair involving current study isolates
AUSMDU00027779	BPH3524	cgmlst	1654	between host pair involving current study isolates
AUSMDU00027779	BPH3525	cgmlst	1352	between host pair involving current study isolates
AUSMDU00027779	BPH3526	cgmlst	153	between host pair involving current study isolates
AUSMDU00027779	BPH3527	cgmlst	1348	between host pair involving current study isolates
AUSMDU00027779	BPH3528	cgmlst	1350	between host pair involving current study isolates
AUSMDU00027779	BPH3529	cgmlst	1350	between host pair involving current study isolates
AUSMDU00027779	BPH3530	cgmlst	1403	between host pair involving current study isolates
AUSMDU00027779	BPH3531	cgmlst	1350	between host pair involving current study isolates
AUSMDU00027779	BPH3532	cgmlst	158	between host pair involving current study isolates
AUSMDU00027779	BPH3533	cgmlst	1350	between host pair involving current study isolates
AUSMDU00027779	BPH3534	cgmlst	1676	between host pair involving current study isolates
AUSMDU00027779	BPH3535	cgmlst	1352	between host pair involving current study isolates
AUSMDU00027779	BPH3536	cgmlst	1653	between host pair involving current study isolates
AUSMDU00027779	BPH3537	cgmlst	1676	between host pair involving current study isolates
AUSMDU00027779	BPH3538	cgmlst	1379	between host pair involving current study isolates
AUSMDU00027779	BPH3539	cgmlst	1676	between host pair involving current study isolates
AUSMDU00027779	BPH3540	cgmlst	1358	between host pair involving current study isolates
AUSMDU00027779	BPH3541	cgmlst	1341	between host pair involving current study isolates
AUSMDU00027779	BPH3542	cgmlst	1396	between host pair involving current study isolates
AUSMDU00027779	BPH3543	cgmlst	1337	between host pair involving current study isolates
AUSMDU00027779	BPH3544	cgmlst	1637	between host pair involving current study isolates
AUSMDU00027779	BPH3545	cgmlst	1348	between host pair involving current study isolates
AUSMDU00027779	BPH3546	cgmlst	1354	between host pair involving current study isolates
AUSMDU00027779	BPH3547	cgmlst	1347	between host pair involving current study isolates
AUSMDU00027779	BPH3548	cgmlst	1654	between host pair involving current study isolates
AUSMDU00027779	BPH3549	cgmlst	1352	between host pair involving current study isolates
AUSMDU00027779	BPH3551	cgmlst	1295	between host pair involving current study isolates
AUSMDU00027779	BPH3552	cgmlst	1653	between host pair involving current study isolates
AUSMDU00027779	BPH3553	cgmlst	1382	between host pair involving current study isolates
AUSMDU00027779	BPH3554	cgmlst	1293	between host pair involving current study isolates
AUSMDU00027779	BPH3555	cgmlst	1638	between host pair involving current study isolates
AUSMDU00027779	BPH3556	cgmlst	1405	between host pair involving current study isolates
AUSMDU00027779	BPH3557	cgmlst	1357	between host pair involving current study isolates
AUSMDU00027779	BPH3558	cgmlst	1567	between host pair involving current study isolates
AUSMDU00027779	BPH3559	cgmlst	1673	between host pair involving current study isolates
AUSMDU00027779	BPH3560	cgmlst	1286	between host pair involving current study isolates
AUSMDU00027779	BPH3561	cgmlst	1650	between host pair involving current study isolates
AUSMDU00027779	BPH3562	cgmlst	1359	between host pair involving current study isolates
AUSMDU00027779	BPH3563	cgmlst	1366	between host pair involving current study isolates
AUSMDU00027779	BPH3564	cgmlst	163	between host pair involving current study isolates
AUSMDU00027779	BPH3565	cgmlst	1657	between host pair involving current study isolates
AUSMDU00027779	BPH3566	cgmlst	1565	between host pair involving current study isolates
AUSMDU00027779	BPH3567	cgmlst	1656	between host pair involving current study isolates
AUSMDU00027779	BPH3568	cgmlst	1566	between host pair involving current study isolates
AUSMDU00027779	BPH3569	cgmlst	1299	between host pair involving current study isolates
AUSMDU00027779	BPH3570	cgmlst	1569	between host pair involving current study isolates
AUSMDU00027779	BPH3571	cgmlst	1405	between host pair involving current study isolates
AUSMDU00027779	BPH3572	cgmlst	1381	between host pair involving current study isolates
AUSMDU00027779	BPH3573	cgmlst	1302	between host pair involving current study isolates
AUSMDU00027779	BPH3574	cgmlst	1472	between host pair involving current study isolates
AUSMDU00027779	BPH3575	cgmlst	1403	between host pair involving current study isolates
AUSMDU00027779	BPH3576	cgmlst	1654	between host pair involving current study isolates
AUSMDU00027779	BPH3577	cgmlst	1352	between host pair involving current study isolates
AUSMDU00027779	BPH3578	cgmlst	1381	between host pair involving current study isolates
AUSMDU00027779	BPH3579	cgmlst	1326	between host pair involving current study isolates
AUSMDU00027779	BPH3580	cgmlst	1570	between host pair involving current study isolates
AUSMDU00027779	BPH3581	cgmlst	156	between host pair involving current study isolates
AUSMDU00027779	BPH3582	cgmlst	1404	between host pair involving current study isolates
AUSMDU00027779	BPH3583	cgmlst	1306	between host pair involving current study isolates
AUSMDU00027779	BPH3584	cgmlst	1644	between host pair involving current study isolates
AUSMDU00027779	BPH3585	cgmlst	1408	between host pair involving current study isolates
AUSMDU00027779	BPH3586	cgmlst	1377	between host pair involving current study isolates
AUSMDU00027779	BPH3587	cgmlst	1640	between host pair involving current study isolates
AUSMDU00027779	BPH3588	cgmlst	1644	between host pair involving current study isolates
AUSMDU00027779	BPH3589	cgmlst	1372	between host pair involving current study isolates
AUSMDU00027779	BPH3590	cgmlst	1567	between host pair involving current study isolates
AUSMDU00027779	BPH3591	cgmlst	1400	between host pair involving current study isolates
AUSMDU00027779	BPH3592	cgmlst	1297	between host pair involving current study isolates
AUSMDU00027779	BPH3593	cgmlst	154	between host pair involving current study isolates
AUSMDU00027779	BPH3594	cgmlst	1570	between host pair involving current study isolates
AUSMDU00027779	BPH3595	cgmlst	1366	between host pair involving current study isolates
AUSMDU00027779	BPH3596	cgmlst	1298	between host pair involving current study isolates
AUSMDU00027779	BPH3597	cgmlst	1372	between host pair involving current study isolates
AUSMDU00027779	BPH3598	cgmlst	1638	between host pair involving current study isolates
AUSMDU00027779	BPH3599	cgmlst	1297	between host pair involving current study isolates
AUSMDU00027779	BPH3600	cgmlst	1381	between host pair involving current study isolates
AUSMDU00027779	BPH3601	cgmlst	1385	between host pair involving current study isolates
AUSMDU00027779	BPH3602	cgmlst	1572	between host pair involving current study isolates
AUSMDU00027779	BPH3603	cgmlst	1654	between host pair involving current study isolates
AUSMDU00027779	BPH3604	cgmlst	1568	between host pair involving current study isolates
AUSMDU00027779	BPH3605	cgmlst	1387	between host pair involving current study isolates
AUSMDU00027779	BPH3606	cgmlst	1654	between host pair involving current study isolates
AUSMDU00027779	BPH3607	cgmlst	1405	between host pair involving current study isolates
AUSMDU00027779	BPH3608	cgmlst	1568	between host pair involving current study isolates
AUSMDU00027779	BPH3609	cgmlst	150	between host pair involving current study isolates
AUSMDU00027779	BPH3610	cgmlst	1402	between host pair involving current study isolates
AUSMDU00027779	BPH3611	cgmlst	1398	between host pair involving current study isolates
AUSMDU00027779	BPH3612	cgmlst	1571	between host pair involving current study isolates
AUSMDU00027779	BPH3613	cgmlst	1379	between host pair involving current study isolates
AUSMDU00027779	BPH3614	cgmlst	1289	between host pair involving current study isolates
AUSMDU00027779	BPH3615	cgmlst	1357	between host pair involving current study isolates
AUSMDU00027779	BPH3616	cgmlst	1405	between host pair involving current study isolates
AUSMDU00027779	BPH3617	cgmlst	1673	between host pair involving current study isolates
AUSMDU00027779	BPH3618	cgmlst	1380	between host pair involving current study isolates
AUSMDU00027779	BPH3619	cgmlst	170	between host pair involving current study isolates
AUSMDU00027779	BPH3620	cgmlst	1406	between host pair involving current study isolates
AUSMDU00027779	BPH3621	cgmlst	1290	between host pair involving current study isolates
AUSMDU00027779	BPH3622	cgmlst	1678	between host pair involving current study isolates
AUSMDU00027779	BPH3623	cgmlst	1641	between host pair involving current study isolates
AUSMDU00027779	BPH3625	cgmlst	1638	between host pair involving current study isolates
AUSMDU00027779	BPH3626	cgmlst	1378	between host pair involving current study isolates
AUSMDU00027779	BPH3627	cgmlst	1398	between host pair involving current study isolates
AUSMDU00027779	BPH3628	cgmlst	1296	between host pair involving current study isolates
AUSMDU00027779	BPH3629	cgmlst	1376	between host pair involving current study isolates
AUSMDU00027779	BPH3630	cgmlst	1298	between host pair involving current study isolates
AUSMDU00027779	BPH3631	cgmlst	1638	between host pair involving current study isolates
AUSMDU00027779	BPH3632	cgmlst	1323	between host pair involving current study isolates
AUSMDU00027779	BPH3633	cgmlst	1648	between host pair involving current study isolates
AUSMDU00027779	BPH3634	cgmlst	1338	between host pair involving current study isolates
AUSMDU00027779	BPH3635	cgmlst	1404	between host pair involving current study isolates
AUSMDU00027779	BPH3636	cgmlst	1341	between host pair involving current study isolates
AUSMDU00027779	BPH3637	cgmlst	1674	between host pair involving current study isolates
AUSMDU00027779	BPH3638	cgmlst	1338	between host pair involving current study isolates
AUSMDU00027779	BPH3639	cgmlst	1391	between host pair involving current study isolates
AUSMDU00027779	BPH3640	cgmlst	1338	between host pair involving current study isolates
AUSMDU00027779	BPH3641	cgmlst	1390	between host pair involving current study isolates
AUSMDU00027779	BPH3642	cgmlst	1571	between host pair involving current study isolates
AUSMDU00027779	BPH3643	cgmlst	1337	between host pair involving current study isolates
AUSMDU00027779	BPH3644	cgmlst	1337	between host pair involving current study isolates
AUSMDU00027779	BPH3645	cgmlst	1381	between host pair involving current study isolates
AUSMDU00027779	BPH3646	cgmlst	1338	between host pair involving current study isolates
AUSMDU00027779	BPH3647	cgmlst	1652	between host pair involving current study isolates
AUSMDU00027779	BPH3648	cgmlst	1339	between host pair involving current study isolates
AUSMDU00027779	BPH3649	cgmlst	1349	between host pair involving current study isolates
AUSMDU00027779	BPH3650	cgmlst	1334	between host pair involving current study isolates
AUSMDU00027779	BPH3651	cgmlst	1437	between host pair involving current study isolates
AUSMDU00027779	BPH3652	cgmlst	1339	between host pair involving current study isolates
AUSMDU00027779	BPH3653	cgmlst	1378	between host pair involving current study isolates
AUSMDU00027779	BPH3654	cgmlst	1567	between host pair involving current study isolates
AUSMDU00027779	BPH3655	cgmlst	159	between host pair involving current study isolates
AUSMDU00027779	BPH3656	cgmlst	1398	between host pair involving current study isolates
AUSMDU00027779	BPH3657	cgmlst	163	between host pair involving current study isolates
AUSMDU00027779	BPH3658	cgmlst	1336	between host pair involving current study isolates
AUSMDU00027779	BPH3659	cgmlst	1403	between host pair involving current study isolates
AUSMDU00027779	BPH3660	cgmlst	1339	between host pair involving current study isolates
AUSMDU00027779	BPH3661	cgmlst	1578	between host pair involving current study isolates
AUSMDU00027779	BPH3662	cgmlst	1338	between host pair involving current study isolates
AUSMDU00027779	BPH3663	cgmlst	1653	between host pair involving current study isolates
AUSMDU00027779	BPH3664	cgmlst	1340	between host pair involving current study isolates
AUSMDU00027779	BPH3665	cgmlst	1673	between host pair involving current study isolates
AUSMDU00027779	BPH3666	cgmlst	1337	between host pair involving current study isolates
AUSMDU00027779	BPH3667	cgmlst	1272	between host pair involving current study isolates
AUSMDU00027779	BPH3668	cgmlst	1328	between host pair involving current study isolates
AUSMDU00027779	BPH3669	cgmlst	1655	between host pair involving current study isolates
AUSMDU00027779	BPH3670	cgmlst	1339	between host pair involving current study isolates
AUSMDU00027779	BPH3671	cgmlst	1652	between host pair involving current study isolates
AUSMDU00027779	BPH3672	cgmlst	1340	between host pair involving current study isolates
AUSMDU00027779	BPH3673	cgmlst	1316	between host pair involving current study isolates
AUSMDU00027779	BPH3674	cgmlst	1340	between host pair involving current study isolates
AUSMDU00027779	BPH3675	cgmlst	1389	between host pair involving current study isolates
AUSMDU00027779	BPH3676	cgmlst	1325	between host pair involving current study isolates
AUSMDU00027779	BPH3677	cgmlst	316	between host pair involving current study isolates
AUSMDU00027779	BPH3678	cgmlst	1179	between host pair involving current study isolates
AUSMDU00027779	BPH3679	cgmlst	1406	between host pair involving current study isolates
AUSMDU00027779	BPH3680	cgmlst	1331	between host pair involving current study isolates
AUSMDU00027779	BPH3681	cgmlst	1292	between host pair involving current study isolates
AUSMDU00027779	BPH3682	cgmlst	1339	between host pair involving current study isolates
AUSMDU00027779	BPH3683	cgmlst	1638	between host pair involving current study isolates
AUSMDU00027779	BPH3684	cgmlst	1337	between host pair involving current study isolates
AUSMDU00027779	BPH3685	cgmlst	1301	between host pair involving current study isolates
AUSMDU00027779	BPH3686	cgmlst	1340	between host pair involving current study isolates
AUSMDU00027779	BPH3687	cgmlst	1377	between host pair involving current study isolates
AUSMDU00027779	BPH3688	cgmlst	1334	between host pair involving current study isolates
AUSMDU00027779	BPH3689	cgmlst	1364	between host pair involving current study isolates
AUSMDU00027779	BPH3690	cgmlst	1568	between host pair involving current study isolates
AUSMDU00027779	BPH3691	cgmlst	1640	between host pair involving current study isolates
AUSMDU00027779	BPH3692	cgmlst	1340	between host pair involving current study isolates
AUSMDU00027779	BPH3693	cgmlst	1379	between host pair involving current study isolates
AUSMDU00027779	BPH3694	cgmlst	1339	between host pair involving current study isolates
AUSMDU00027779	BPH3695	cgmlst	1387	between host pair involving current study isolates
AUSMDU00027779	BPH3696	cgmlst	1339	between host pair involving current study isolates
AUSMDU00027779	BPH3697	cgmlst	1349	between host pair involving current study isolates
AUSMDU00027779	BPH3698	cgmlst	1340	between host pair involving current study isolates
AUSMDU00027779	BPH3699	cgmlst	1658	between host pair involving current study isolates
AUSMDU00027779	BPH3700	cgmlst	1341	between host pair involving current study isolates
AUSMDU00027779	BPH3701	cgmlst	1398	between host pair involving current study isolates
AUSMDU00027779	BPH3702	cgmlst	1337	between host pair involving current study isolates
AUSMDU00027779	BPH3703	cgmlst	1366	between host pair involving current study isolates
AUSMDU00027779	BPH3704	cgmlst	1338	between host pair involving current study isolates
AUSMDU00027779	BPH3705	cgmlst	1655	between host pair involving current study isolates
AUSMDU00027779	BPH3706	cgmlst	1339	between host pair involving current study isolates
AUSMDU00027779	BPH3707	cgmlst	1320	between host pair involving current study isolates
AUSMDU00027779	BPH3708	cgmlst	1340	between host pair involving current study isolates
AUSMDU00027779	BPH3709	cgmlst	303	between host pair involving current study isolates
AUSMDU00027779	BPH3710	cgmlst	1337	between host pair involving current study isolates
AUSMDU00027779	BPH3712	cgmlst	1338	between host pair involving current study isolates
AUSMDU00027779	BPH3713	cgmlst	1671	between host pair involving current study isolates
AUSMDU00027779	BPH3714	cgmlst	1554	between host pair involving current study isolates
AUSMDU00027779	BPH3715	cgmlst	1378	between host pair involving current study isolates
AUSMDU00027779	BPH3716	cgmlst	1397	between host pair involving current study isolates
AUSMDU00027779	BPH3717	cgmlst	1326	between host pair involving current study isolates
AUSMDU00027779	BPH3718	cgmlst	1300	between host pair involving current study isolates
AUSMDU00027779	BPH3719	cgmlst	1374	between host pair involving current study isolates
AUSMDU00027779	BPH3720	cgmlst	1661	between host pair involving current study isolates
AUSMDU00027779	BPH3721	cgmlst	1405	between host pair involving current study isolates
AUSMDU00027779	BPH3722	cgmlst	1336	between host pair involving current study isolates
AUSMDU00027779	BPH3723	cgmlst	161	between host pair involving current study isolates
AUSMDU00027779	BPH3724	cgmlst	1639	between host pair involving current study isolates
AUSMDU00027779	BPH3725	cgmlst	1364	between host pair involving current study isolates
AUSMDU00027779	BPH3726	cgmlst	158	between host pair involving current study isolates
AUSMDU00027779	BPH3727	cgmlst	1338	between host pair involving current study isolates
AUSMDU00027779	BPH3728	cgmlst	1398	between host pair involving current study isolates
AUSMDU00027779	BPH3729	cgmlst	1295	between host pair involving current study isolates
AUSMDU00027779	BPH3730	cgmlst	1299	between host pair involving current study isolates
AUSMDU00027779	BPH3731	cgmlst	1569	between host pair involving current study isolates
AUSMDU00027779	BPH3732	cgmlst	1364	between host pair involving current study isolates
AUSMDU00028192	AUSMDU00028203	cgmlst	11	within-host pair
AUSMDU00028192	AUSMDU00084090	cgmlst	1397	between host pair involving current study isolates
AUSMDU00028192	AUSMDU00084091	cgmlst	1395	between host pair involving current study isolates
AUSMDU00028192	AUSMDU00084092	cgmlst	1397	between host pair involving current study isolates
AUSMDU00028192	AUSMDU00084093	cgmlst	1395	between host pair involving current study isolates
AUSMDU00028192	AUSMDU00029744	cgmlst	1654	between host pair involving current study isolates
AUSMDU00028192	AUSMDU00029745	cgmlst	1653	between host pair involving current study isolates
AUSMDU00028192	AUSMDU00029746	cgmlst	1654	between host pair involving current study isolates
AUSMDU00028192	AUSMDU00029747	cgmlst	1654	between host pair involving current study isolates
AUSMDU00028192	AUSMDU00029748	cgmlst	1654	between host pair involving current study isolates
AUSMDU00028192	AUSMDU00029749	cgmlst	1654	between host pair involving current study isolates
AUSMDU00028192	AUSMDU00029750	cgmlst	1654	between host pair involving current study isolates
AUSMDU00028192	AUSMDU00029751	cgmlst	1654	between host pair involving current study isolates
AUSMDU00028192	AUSMDU00029752	cgmlst	1654	between host pair involving current study isolates
AUSMDU00028192	AUSMDU00029753	cgmlst	1654	between host pair involving current study isolates
AUSMDU00028192	AUSMDU00029754	cgmlst	1654	between host pair involving current study isolates
AUSMDU00028192	AUSMDU00029755	cgmlst	1654	between host pair involving current study isolates
AUSMDU00028192	AUSMDU00029756	cgmlst	1654	between host pair involving current study isolates
AUSMDU00028192	AUSMDU00029811	cgmlst	1654	between host pair involving current study isolates
AUSMDU00028192	AUSMDU00029823	cgmlst	1654	between host pair involving current study isolates
AUSMDU00028192	AUSMDU00029835	cgmlst	1654	between host pair involving current study isolates
AUSMDU00028192	AUSMDU00029847	cgmlst	1654	between host pair involving current study isolates
AUSMDU00028192	AUSMDU00029859	cgmlst	1654	between host pair involving current study isolates
AUSMDU00028192	AUSMDU00029871	cgmlst	1654	between host pair involving current study isolates
AUSMDU00028192	AUSMDU00029882	cgmlst	1654	between host pair involving current study isolates
AUSMDU00028192	AUSMDU00029893	cgmlst	1654	between host pair involving current study isolates
AUSMDU00028192	AUSMDU00072418	cgmlst	1342	between host pair involving current study isolates
AUSMDU00028192	AUSMDU00072419	cgmlst	1368	between host pair involving current study isolates
AUSMDU00028192	AUSMDU00065556	cgmlst	1360	between host pair involving current study isolates
AUSMDU00028192	AUSMDU00065557	cgmlst	1381	between host pair involving current study isolates
AUSMDU00028192	AUSMDU00080956	cgmlst	1643	between host pair involving current study isolates
AUSMDU00028192	AUSMDU00080957	cgmlst	1643	between host pair involving current study isolates
AUSMDU00028192	AUSMDU00080958	cgmlst	1640	between host pair involving current study isolates
AUSMDU00028192	AUSMDU00040981	cgmlst	1328	between host pair involving current study isolates
AUSMDU00028192	AUSMDU00040982	cgmlst	1347	between host pair involving current study isolates
AUSMDU00028192	AUSMDU00041658	cgmlst	1351	between host pair involving current study isolates
AUSMDU00028192	AUSMDU00041659	cgmlst	1349	between host pair involving current study isolates
AUSMDU00028192	AUSMDU00043682	cgmlst	1352	between host pair involving current study isolates
AUSMDU00028192	AUSMDU00043683	cgmlst	1354	between host pair involving current study isolates
AUSMDU00028192	AUSMDU00043684	cgmlst	1353	between host pair involving current study isolates
AUSMDU00028192	AUSMDU00043685	cgmlst	1353	between host pair involving current study isolates
AUSMDU00028192	AUSMDU00043686	cgmlst	1351	between host pair involving current study isolates
AUSMDU00028192	AUSMDU00043687	cgmlst	1352	between host pair involving current study isolates
AUSMDU00028192	AUSMDU00043688	cgmlst	1356	between host pair involving current study isolates
AUSMDU00028192	AUSMDU00043689	cgmlst	1353	between host pair involving current study isolates
AUSMDU00028192	AUSMDU00043690	cgmlst	1352	between host pair involving current study isolates
AUSMDU00028192	AUSMDU00043691	cgmlst	1352	between host pair involving current study isolates
AUSMDU00028192	AUSMDU00043692	cgmlst	1353	between host pair involving current study isolates
AUSMDU00028192	AUSMDU00043693	cgmlst	1349	between host pair involving current study isolates
AUSMDU00028192	AUSMDU00066261	cgmlst	1299	between host pair involving current study isolates
AUSMDU00028192	AUSMDU00066259	cgmlst	1280	between host pair involving current study isolates
AUSMDU00028192	AUSMDU00070520	cgmlst	1376	between host pair involving current study isolates
AUSMDU00028192	AUSMDU00070588	cgmlst	1375	between host pair involving current study isolates
AUSMDU00028192	AUSMDU00067322	cgmlst	1299	between host pair involving current study isolates
AUSMDU00028192	AUSMDU00067329	cgmlst	1298	between host pair involving current study isolates
AUSMDU00028192	AUSMDU00060158	cgmlst	1402	between host pair involving current study isolates
AUSMDU00028192	AUSMDU00060169	cgmlst	1401	between host pair involving current study isolates
AUSMDU00028192	BPH2700	cgmlst	1365	between host pair involving current study isolates
AUSMDU00028192	BPH2702	cgmlst	158	between host pair involving current study isolates
AUSMDU00028192	BPH2703	cgmlst	1289	between host pair involving current study isolates
AUSMDU00028192	BPH2704	cgmlst	1638	between host pair involving current study isolates
AUSMDU00028192	BPH2706	cgmlst	1671	between host pair involving current study isolates
AUSMDU00028192	BPH2707	cgmlst	1298	between host pair involving current study isolates
AUSMDU00028192	BPH2708	cgmlst	1360	between host pair involving current study isolates
AUSMDU00028192	BPH2710	cgmlst	1344	between host pair involving current study isolates
AUSMDU00028192	BPH2711	cgmlst	1552	between host pair involving current study isolates
AUSMDU00028192	BPH2712	cgmlst	152	between host pair involving current study isolates
AUSMDU00028192	BPH2713	cgmlst	1667	between host pair involving current study isolates
AUSMDU00028192	BPH2715	cgmlst	1400	between host pair involving current study isolates
AUSMDU00028192	BPH2716	cgmlst	1404	between host pair involving current study isolates
AUSMDU00028192	BPH2717	cgmlst	1678	between host pair involving current study isolates
AUSMDU00028192	BPH2718	cgmlst	1353	between host pair involving current study isolates
AUSMDU00028192	BPH2719	cgmlst	1399	between host pair involving current study isolates
AUSMDU00028192	BPH2720	cgmlst	1569	between host pair involving current study isolates
AUSMDU00028192	BPH2721	cgmlst	1302	between host pair involving current study isolates
AUSMDU00028192	BPH2722	cgmlst	1352	between host pair involving current study isolates
AUSMDU00028192	BPH2723	cgmlst	1349	between host pair involving current study isolates
AUSMDU00028192	BPH2724	cgmlst	1649	between host pair involving current study isolates
AUSMDU00028192	BPH2725	cgmlst	1673	between host pair involving current study isolates
AUSMDU00028192	BPH2726	cgmlst	1347	between host pair involving current study isolates
AUSMDU00028192	BPH2728	cgmlst	1676	between host pair involving current study isolates
AUSMDU00028192	BPH2731	cgmlst	1640	between host pair involving current study isolates
AUSMDU00028192	BPH2732	cgmlst	1672	between host pair involving current study isolates
AUSMDU00028192	BPH2735	cgmlst	1569	between host pair involving current study isolates
AUSMDU00028192	BPH2736	cgmlst	1670	between host pair involving current study isolates
AUSMDU00028192	BPH2737	cgmlst	166	between host pair involving current study isolates
AUSMDU00028192	BPH2739	cgmlst	1368	between host pair involving current study isolates
AUSMDU00028192	BPH2741	cgmlst	1336	between host pair involving current study isolates
AUSMDU00028192	BPH2742	cgmlst	1564	between host pair involving current study isolates
AUSMDU00028192	BPH2743	cgmlst	1394	between host pair involving current study isolates
AUSMDU00028192	BPH2744	cgmlst	1297	between host pair involving current study isolates
AUSMDU00028192	BPH2745	cgmlst	1351	between host pair involving current study isolates
AUSMDU00028192	BPH2746	cgmlst	1292	between host pair involving current study isolates
AUSMDU00028192	BPH2747	cgmlst	1345	between host pair involving current study isolates
AUSMDU00028192	BPH2749	cgmlst	1360	between host pair involving current study isolates
AUSMDU00028192	BPH2750	cgmlst	1653	between host pair involving current study isolates
AUSMDU00028192	BPH2752	cgmlst	1653	between host pair involving current study isolates
AUSMDU00028192	BPH2753	cgmlst	1639	between host pair involving current study isolates
AUSMDU00028192	BPH2754	cgmlst	1398	between host pair involving current study isolates
AUSMDU00028192	BPH2756	cgmlst	1309	between host pair involving current study isolates
AUSMDU00028192	BPH2757	cgmlst	1396	between host pair involving current study isolates
AUSMDU00028192	BPH2758	cgmlst	1395	between host pair involving current study isolates
AUSMDU00028192	BPH2759	cgmlst	1653	between host pair involving current study isolates
AUSMDU00028192	BPH2760	cgmlst	1300	between host pair involving current study isolates
AUSMDU00028192	BPH2761	cgmlst	1655	between host pair involving current study isolates
AUSMDU00028192	BPH2763	cgmlst	1382	between host pair involving current study isolates
AUSMDU00028192	BPH2765	cgmlst	160	between host pair involving current study isolates
AUSMDU00028192	BPH2766	cgmlst	1674	between host pair involving current study isolates
AUSMDU00028192	BPH2767	cgmlst	1381	between host pair involving current study isolates
AUSMDU00028192	BPH2768	cgmlst	1655	between host pair involving current study isolates
AUSMDU00028192	BPH2769	cgmlst	1356	between host pair involving current study isolates
AUSMDU00028192	BPH2770	cgmlst	1674	between host pair involving current study isolates
AUSMDU00028192	BPH2773	cgmlst	1349	between host pair involving current study isolates
AUSMDU00028192	BPH2774	cgmlst	1568	between host pair involving current study isolates
AUSMDU00028192	BPH2775	cgmlst	1293	between host pair involving current study isolates
AUSMDU00028192	BPH2776	cgmlst	1647	between host pair involving current study isolates
AUSMDU00028192	BPH2777	cgmlst	1654	between host pair involving current study isolates
AUSMDU00028192	BPH2779	cgmlst	1350	between host pair involving current study isolates
AUSMDU00028192	BPH2780	cgmlst	1349	between host pair involving current study isolates
AUSMDU00028192	BPH2781	cgmlst	1347	between host pair involving current study isolates
AUSMDU00028192	BPH2782	cgmlst	1645	between host pair involving current study isolates
AUSMDU00028192	BPH2783	cgmlst	1564	between host pair involving current study isolates
AUSMDU00028192	BPH2784	cgmlst	1376	between host pair involving current study isolates
AUSMDU00028192	BPH2785	cgmlst	1565	between host pair involving current study isolates
AUSMDU00028192	BPH2786	cgmlst	1402	between host pair involving current study isolates
AUSMDU00028192	BPH2787	cgmlst	1336	between host pair involving current study isolates
AUSMDU00028192	BPH2788	cgmlst	163	between host pair involving current study isolates
AUSMDU00028192	BPH2789	cgmlst	1338	between host pair involving current study isolates
AUSMDU00028192	BPH2790	cgmlst	1567	between host pair involving current study isolates
AUSMDU00028192	BPH2791	cgmlst	1339	between host pair involving current study isolates
AUSMDU00028192	BPH2792	cgmlst	1673	between host pair involving current study isolates
AUSMDU00028192	BPH2793	cgmlst	1399	between host pair involving current study isolates
AUSMDU00028192	BPH2794	cgmlst	1399	between host pair involving current study isolates
AUSMDU00028192	BPH2795	cgmlst	1637	between host pair involving current study isolates
AUSMDU00028192	BPH2796	cgmlst	1355	between host pair involving current study isolates
AUSMDU00028192	BPH2797	cgmlst	1322	between host pair involving current study isolates
AUSMDU00028192	BPH2798	cgmlst	1348	between host pair involving current study isolates
AUSMDU00028192	BPH2801	cgmlst	1639	between host pair involving current study isolates
AUSMDU00028192	BPH2805	cgmlst	1650	between host pair involving current study isolates
AUSMDU00028192	BPH2806	cgmlst	1672	between host pair involving current study isolates
AUSMDU00028192	BPH2807	cgmlst	1568	between host pair involving current study isolates
AUSMDU00028192	BPH2809	cgmlst	1402	between host pair involving current study isolates
AUSMDU00028192	BPH2810	cgmlst	1674	between host pair involving current study isolates
AUSMDU00028192	BPH2811	cgmlst	153	between host pair involving current study isolates
AUSMDU00028192	BPH2812	cgmlst	1301	between host pair involving current study isolates
AUSMDU00028192	BPH2816	cgmlst	175	between host pair involving current study isolates
AUSMDU00028192	BPH2817	cgmlst	1346	between host pair involving current study isolates
AUSMDU00028192	BPH2818	cgmlst	1405	between host pair involving current study isolates
AUSMDU00028192	BPH2819	cgmlst	1401	between host pair involving current study isolates
AUSMDU00028192	BPH2821	cgmlst	1315	between host pair involving current study isolates
AUSMDU00028192	BPH2822	cgmlst	1291	between host pair involving current study isolates
AUSMDU00028192	BPH2823	cgmlst	1378	between host pair involving current study isolates
AUSMDU00028192	BPH2824	cgmlst	1345	between host pair involving current study isolates
AUSMDU00028192	BPH2827	cgmlst	1331	between host pair involving current study isolates
AUSMDU00028192	BPH2828	cgmlst	1571	between host pair involving current study isolates
AUSMDU00028192	BPH2829	cgmlst	1281	between host pair involving current study isolates
AUSMDU00028192	BPH2830	cgmlst	1377	between host pair involving current study isolates
AUSMDU00028192	BPH2831	cgmlst	1293	between host pair involving current study isolates
AUSMDU00028192	BPH2834	cgmlst	1652	between host pair involving current study isolates
AUSMDU00028192	BPH2835	cgmlst	1347	between host pair involving current study isolates
AUSMDU00028192	BPH2836	cgmlst	1299	between host pair involving current study isolates
AUSMDU00028192	BPH2837	cgmlst	1639	between host pair involving current study isolates
AUSMDU00028192	BPH2838	cgmlst	1312	between host pair involving current study isolates
AUSMDU00028192	BPH2839	cgmlst	1304	between host pair involving current study isolates
AUSMDU00028192	BPH2840	cgmlst	1292	between host pair involving current study isolates
AUSMDU00028192	BPH2843	cgmlst	1568	between host pair involving current study isolates
AUSMDU00028192	BPH2844	cgmlst	1358	between host pair involving current study isolates
AUSMDU00028192	BPH2845	cgmlst	1296	between host pair involving current study isolates
AUSMDU00028192	BPH2846	cgmlst	1315	between host pair involving current study isolates
AUSMDU00028192	BPH2847	cgmlst	1569	between host pair involving current study isolates
AUSMDU00028192	BPH2848	cgmlst	1293	between host pair involving current study isolates
AUSMDU00028192	BPH2849	cgmlst	1397	between host pair involving current study isolates
AUSMDU00028192	BPH2851	cgmlst	1570	between host pair involving current study isolates
AUSMDU00028192	BPH2852	cgmlst	1391	between host pair involving current study isolates
AUSMDU00028192	BPH2853	cgmlst	1653	between host pair involving current study isolates
AUSMDU00028192	BPH2854	cgmlst	1299	between host pair involving current study isolates
AUSMDU00028192	BPH2855	cgmlst	186	between host pair involving current study isolates
AUSMDU00028192	BPH2856	cgmlst	1560	between host pair involving current study isolates
AUSMDU00028192	BPH2858	cgmlst	1571	between host pair involving current study isolates
AUSMDU00028192	BPH2859	cgmlst	1637	between host pair involving current study isolates
AUSMDU00028192	BPH2860	cgmlst	1380	between host pair involving current study isolates
AUSMDU00028192	BPH2861	cgmlst	1653	between host pair involving current study isolates
AUSMDU00028192	BPH2863	cgmlst	1658	between host pair involving current study isolates
AUSMDU00028192	BPH2865	cgmlst	1671	between host pair involving current study isolates
AUSMDU00028192	BPH2866	cgmlst	166	between host pair involving current study isolates
AUSMDU00028192	BPH2868	cgmlst	1638	between host pair involving current study isolates
AUSMDU00028192	BPH2869	cgmlst	1337	between host pair involving current study isolates
AUSMDU00028192	BPH2870	cgmlst	1379	between host pair involving current study isolates
AUSMDU00028192	BPH2871	cgmlst	1375	between host pair involving current study isolates
AUSMDU00028192	BPH2872	cgmlst	1401	between host pair involving current study isolates
AUSMDU00028192	BPH2874	cgmlst	1361	between host pair involving current study isolates
AUSMDU00028192	BPH2875	cgmlst	1656	between host pair involving current study isolates
AUSMDU00028192	BPH2876	cgmlst	1384	between host pair involving current study isolates
AUSMDU00028192	BPH2878	cgmlst	1650	between host pair involving current study isolates
AUSMDU00028192	BPH2879	cgmlst	1567	between host pair involving current study isolates
AUSMDU00028192	BPH2880	cgmlst	1355	between host pair involving current study isolates
AUSMDU00028192	BPH2881	cgmlst	1399	between host pair involving current study isolates
AUSMDU00028192	BPH2883	cgmlst	1399	between host pair involving current study isolates
AUSMDU00028192	BPH2885	cgmlst	1401	between host pair involving current study isolates
AUSMDU00028192	BPH2886	cgmlst	1402	between host pair involving current study isolates
AUSMDU00028192	BPH2887	cgmlst	1675	between host pair involving current study isolates
AUSMDU00028192	BPH2889	cgmlst	1345	between host pair involving current study isolates
AUSMDU00028192	BPH2890	cgmlst	1380	between host pair involving current study isolates
AUSMDU00028192	BPH2892	cgmlst	1336	between host pair involving current study isolates
AUSMDU00028192	BPH2893	cgmlst	1643	between host pair involving current study isolates
AUSMDU00028192	BPH2894	cgmlst	1637	between host pair involving current study isolates
AUSMDU00028192	BPH2895	cgmlst	1587	between host pair involving current study isolates
AUSMDU00028192	BPH2896	cgmlst	1349	between host pair involving current study isolates
AUSMDU00028192	BPH2897	cgmlst	1658	between host pair involving current study isolates
AUSMDU00028192	BPH2899	cgmlst	1306	between host pair involving current study isolates
AUSMDU00028192	BPH2900	cgmlst	1568	between host pair involving current study isolates
AUSMDU00028192	BPH2901	cgmlst	1404	between host pair involving current study isolates
AUSMDU00028192	BPH2902	cgmlst	1674	between host pair involving current study isolates
AUSMDU00028192	BPH2905	cgmlst	1390	between host pair involving current study isolates
AUSMDU00028192	BPH2906	cgmlst	1653	between host pair involving current study isolates
AUSMDU00028192	BPH2908	cgmlst	159	between host pair involving current study isolates
AUSMDU00028192	BPH2909	cgmlst	1669	between host pair involving current study isolates
AUSMDU00028192	BPH2910	cgmlst	1369	between host pair involving current study isolates
AUSMDU00028192	BPH2911	cgmlst	1635	between host pair involving current study isolates
AUSMDU00028192	BPH2912	cgmlst	1293	between host pair involving current study isolates
AUSMDU00028192	BPH2913	cgmlst	1393	between host pair involving current study isolates
AUSMDU00028192	BPH2914	cgmlst	1403	between host pair involving current study isolates
AUSMDU00028192	BPH2915	cgmlst	1654	between host pair involving current study isolates
AUSMDU00028192	BPH2916	cgmlst	156	between host pair involving current study isolates
AUSMDU00028192	BPH2917	cgmlst	1669	between host pair involving current study isolates
AUSMDU00028192	BPH2918	cgmlst	1380	between host pair involving current study isolates
AUSMDU00028192	BPH2920	cgmlst	1571	between host pair involving current study isolates
AUSMDU00028192	BPH2921	cgmlst	1376	between host pair involving current study isolates
AUSMDU00028192	BPH2922	cgmlst	1284	between host pair involving current study isolates
AUSMDU00028192	BPH2927	cgmlst	1676	between host pair involving current study isolates
AUSMDU00028192	BPH2928	cgmlst	1382	between host pair involving current study isolates
AUSMDU00028192	BPH2929	cgmlst	1655	between host pair involving current study isolates
AUSMDU00028192	BPH2930	cgmlst	1380	between host pair involving current study isolates
AUSMDU00028192	BPH2931	cgmlst	1637	between host pair involving current study isolates
AUSMDU00028192	BPH2932	cgmlst	1308	between host pair involving current study isolates
AUSMDU00028192	BPH2933	cgmlst	1399	between host pair involving current study isolates
AUSMDU00028192	BPH2934	cgmlst	1642	between host pair involving current study isolates
AUSMDU00028192	BPH2935	cgmlst	1652	between host pair involving current study isolates
AUSMDU00028192	BPH2936	cgmlst	1400	between host pair involving current study isolates
AUSMDU00028192	BPH2937	cgmlst	1300	between host pair involving current study isolates
AUSMDU00028192	BPH2938	cgmlst	1653	between host pair involving current study isolates
AUSMDU00028192	BPH2939	cgmlst	1395	between host pair involving current study isolates
AUSMDU00028192	BPH2940	cgmlst	1385	between host pair involving current study isolates
AUSMDU00028192	BPH2941	cgmlst	1569	between host pair involving current study isolates
AUSMDU00028192	BPH2942	cgmlst	1401	between host pair involving current study isolates
AUSMDU00028192	BPH2944	cgmlst	1562	between host pair involving current study isolates
AUSMDU00028192	BPH2945	cgmlst	1649	between host pair involving current study isolates
AUSMDU00028192	BPH2946	cgmlst	1351	between host pair involving current study isolates
AUSMDU00028192	BPH2947	cgmlst	1349	between host pair involving current study isolates
AUSMDU00028192	BPH2949	cgmlst	1291	between host pair involving current study isolates
AUSMDU00028192	BPH2950	cgmlst	1359	between host pair involving current study isolates
AUSMDU00028192	BPH2951	cgmlst	1287	between host pair involving current study isolates
AUSMDU00028192	BPH2952	cgmlst	1678	between host pair involving current study isolates
AUSMDU00028192	BPH2954	cgmlst	1302	between host pair involving current study isolates
AUSMDU00028192	BPH2955	cgmlst	1402	between host pair involving current study isolates
AUSMDU00028192	BPH2956	cgmlst	1569	between host pair involving current study isolates
AUSMDU00028192	BPH2957	cgmlst	1301	between host pair involving current study isolates
AUSMDU00028192	BPH2958	cgmlst	151	between host pair involving current study isolates
AUSMDU00028192	BPH2959	cgmlst	1399	between host pair involving current study isolates
AUSMDU00028192	BPH2962	cgmlst	1363	between host pair involving current study isolates
AUSMDU00028192	BPH2965	cgmlst	1293	between host pair involving current study isolates
AUSMDU00028192	BPH2967	cgmlst	1376	between host pair involving current study isolates
AUSMDU00028192	BPH2968	cgmlst	1301	between host pair involving current study isolates
AUSMDU00028192	BPH2969	cgmlst	1360	between host pair involving current study isolates
AUSMDU00028192	BPH2970	cgmlst	1655	between host pair involving current study isolates
AUSMDU00028192	BPH2971	cgmlst	1654	between host pair involving current study isolates
AUSMDU00028192	BPH2972	cgmlst	312	between host pair involving current study isolates
AUSMDU00028192	BPH2973	cgmlst	1646	between host pair involving current study isolates
AUSMDU00028192	BPH2976	cgmlst	1349	between host pair involving current study isolates
AUSMDU00028192	BPH2983	cgmlst	1374	between host pair involving current study isolates
AUSMDU00028192	BPH2984	cgmlst	148	between host pair involving current study isolates
AUSMDU00028192	BPH2985	cgmlst	1402	between host pair involving current study isolates
AUSMDU00028192	BPH2986	cgmlst	1301	between host pair involving current study isolates
AUSMDU00028192	BPH2987	cgmlst	1651	between host pair involving current study isolates
AUSMDU00028192	BPH2989	cgmlst	1300	between host pair involving current study isolates
AUSMDU00028192	BPH2992	cgmlst	1671	between host pair involving current study isolates
AUSMDU00028192	BPH2993	cgmlst	1673	between host pair involving current study isolates
AUSMDU00028192	BPH2994	cgmlst	1358	between host pair involving current study isolates
AUSMDU00028192	BPH3200	cgmlst	1401	between host pair involving current study isolates
AUSMDU00028192	BPH3201	cgmlst	1630	between host pair involving current study isolates
AUSMDU00028192	BPH3202	cgmlst	1338	between host pair involving current study isolates
AUSMDU00028192	BPH3203	cgmlst	1380	between host pair involving current study isolates
AUSMDU00028192	BPH3204	cgmlst	1335	between host pair involving current study isolates
AUSMDU00028192	BPH3205	cgmlst	1655	between host pair involving current study isolates
AUSMDU00028192	BPH3206	cgmlst	1654	between host pair involving current study isolates
AUSMDU00028192	BPH3207	cgmlst	1358	between host pair involving current study isolates
AUSMDU00028192	BPH3208	cgmlst	1337	between host pair involving current study isolates
AUSMDU00028192	BPH3209	cgmlst	158	between host pair involving current study isolates
AUSMDU00028192	BPH3210	cgmlst	1567	between host pair involving current study isolates
AUSMDU00028192	BPH3211	cgmlst	1353	between host pair involving current study isolates
AUSMDU00028192	BPH3212	cgmlst	1567	between host pair involving current study isolates
AUSMDU00028192	BPH3213	cgmlst	1288	between host pair involving current study isolates
AUSMDU00028192	BPH3214	cgmlst	1396	between host pair involving current study isolates
AUSMDU00028192	BPH3215	cgmlst	1287	between host pair involving current study isolates
AUSMDU00028192	BPH3216	cgmlst	1354	between host pair involving current study isolates
AUSMDU00028192	BPH3217	cgmlst	1401	between host pair involving current study isolates
AUSMDU00028192	BPH3219	cgmlst	1640	between host pair involving current study isolates
AUSMDU00028192	BPH3220	cgmlst	1336	between host pair involving current study isolates
AUSMDU00028192	BPH3221	cgmlst	1351	between host pair involving current study isolates
AUSMDU00028192	BPH3222	cgmlst	1671	between host pair involving current study isolates
AUSMDU00028192	BPH3223	cgmlst	1636	between host pair involving current study isolates
AUSMDU00028192	BPH3224	cgmlst	1339	between host pair involving current study isolates
AUSMDU00028192	BPH3225	cgmlst	1653	between host pair involving current study isolates
AUSMDU00028192	BPH3226	cgmlst	1335	between host pair involving current study isolates
AUSMDU00028192	BPH3227	cgmlst	1403	between host pair involving current study isolates
AUSMDU00028192	BPH3228	cgmlst	1294	between host pair involving current study isolates
AUSMDU00028192	BPH3229	cgmlst	1655	between host pair involving current study isolates
AUSMDU00028192	BPH3230	cgmlst	1653	between host pair involving current study isolates
AUSMDU00028192	BPH3231	cgmlst	1316	between host pair involving current study isolates
AUSMDU00028192	BPH3232	cgmlst	1397	between host pair involving current study isolates
AUSMDU00028192	BPH3233	cgmlst	1673	between host pair involving current study isolates
AUSMDU00028192	BPH3234	cgmlst	1348	between host pair involving current study isolates
AUSMDU00028192	BPH3235	cgmlst	1676	between host pair involving current study isolates
AUSMDU00028192	BPH3236	cgmlst	1339	between host pair involving current study isolates
AUSMDU00028192	BPH3237	cgmlst	1387	between host pair involving current study isolates
AUSMDU00028192	BPH3238	cgmlst	1349	between host pair involving current study isolates
AUSMDU00028192	BPH3239	cgmlst	1317	between host pair involving current study isolates
AUSMDU00028192	BPH3240	cgmlst	1400	between host pair involving current study isolates
AUSMDU00028192	BPH3241	cgmlst	1402	between host pair involving current study isolates
AUSMDU00028192	BPH3242	cgmlst	1653	between host pair involving current study isolates
AUSMDU00028192	BPH3243	cgmlst	1672	between host pair involving current study isolates
AUSMDU00028192	BPH3244	cgmlst	1344	between host pair involving current study isolates
AUSMDU00028192	BPH3245	cgmlst	1384	between host pair involving current study isolates
AUSMDU00028192	BPH3246	cgmlst	1290	between host pair involving current study isolates
AUSMDU00028192	BPH3247	cgmlst	1287	between host pair involving current study isolates
AUSMDU00028192	BPH3248	cgmlst	1300	between host pair involving current study isolates
AUSMDU00028192	BPH3249	cgmlst	1346	between host pair involving current study isolates
AUSMDU00028192	BPH3250	cgmlst	1339	between host pair involving current study isolates
AUSMDU00028192	BPH3251	cgmlst	1638	between host pair involving current study isolates
AUSMDU00028192	BPH3252	cgmlst	1397	between host pair involving current study isolates
AUSMDU00028192	BPH3253	cgmlst	1334	between host pair involving current study isolates
AUSMDU00028192	BPH3254	cgmlst	1336	between host pair involving current study isolates
AUSMDU00028192	BPH3255	cgmlst	1358	between host pair involving current study isolates
AUSMDU00028192	BPH3256	cgmlst	1637	between host pair involving current study isolates
AUSMDU00028192	BPH3257	cgmlst	1356	between host pair involving current study isolates
AUSMDU00028192	BPH3258	cgmlst	1340	between host pair involving current study isolates
AUSMDU00028192	BPH3259	cgmlst	1319	between host pair involving current study isolates
AUSMDU00028192	BPH3260	cgmlst	1336	between host pair involving current study isolates
AUSMDU00028192	BPH3261	cgmlst	150	between host pair involving current study isolates
AUSMDU00028192	BPH3262	cgmlst	1336	between host pair involving current study isolates
AUSMDU00028192	BPH3263	cgmlst	1399	between host pair involving current study isolates
AUSMDU00028192	BPH3264	cgmlst	1346	between host pair involving current study isolates
AUSMDU00028192	BPH3265	cgmlst	1365	between host pair involving current study isolates
AUSMDU00028192	BPH3266	cgmlst	1338	between host pair involving current study isolates
AUSMDU00028192	BPH3267	cgmlst	1652	between host pair involving current study isolates
AUSMDU00028192	BPH3268	cgmlst	1382	between host pair involving current study isolates
AUSMDU00028192	BPH3269	cgmlst	1658	between host pair involving current study isolates
AUSMDU00028192	BPH3270	cgmlst	1354	between host pair involving current study isolates
AUSMDU00028192	BPH3271	cgmlst	1382	between host pair involving current study isolates
AUSMDU00028192	BPH3272	cgmlst	1342	between host pair involving current study isolates
AUSMDU00028192	BPH3273	cgmlst	1394	between host pair involving current study isolates
AUSMDU00028192	BPH3274	cgmlst	1394	between host pair involving current study isolates
AUSMDU00028192	BPH3275	cgmlst	1296	between host pair involving current study isolates
AUSMDU00028192	BPH3276	cgmlst	1335	between host pair involving current study isolates
AUSMDU00028192	BPH3277	cgmlst	1364	between host pair involving current study isolates
AUSMDU00028192	BPH3278	cgmlst	1636	between host pair involving current study isolates
AUSMDU00028192	BPH3279	cgmlst	1291	between host pair involving current study isolates
AUSMDU00028192	BPH3280	cgmlst	1370	between host pair involving current study isolates
AUSMDU00028192	BPH3281	cgmlst	1374	between host pair involving current study isolates
AUSMDU00028192	BPH3282	cgmlst	1393	between host pair involving current study isolates
AUSMDU00028192	BPH3283	cgmlst	145	between host pair involving current study isolates
AUSMDU00028192	BPH3284	cgmlst	1341	between host pair involving current study isolates
AUSMDU00028192	BPH3285	cgmlst	1639	between host pair involving current study isolates
AUSMDU00028192	BPH3286	cgmlst	1562	between host pair involving current study isolates
AUSMDU00028192	BPH3287	cgmlst	1378	between host pair involving current study isolates
AUSMDU00028192	BPH3288	cgmlst	1292	between host pair involving current study isolates
AUSMDU00028192	BPH3289	cgmlst	1654	between host pair involving current study isolates
AUSMDU00028192	BPH3290	cgmlst	1336	between host pair involving current study isolates
AUSMDU00028192	BPH3291	cgmlst	1655	between host pair involving current study isolates
AUSMDU00028192	BPH3293	cgmlst	1671	between host pair involving current study isolates
AUSMDU00028192	BPH3294	cgmlst	1294	between host pair involving current study isolates
AUSMDU00028192	BPH3295	cgmlst	1399	between host pair involving current study isolates
AUSMDU00028192	BPH3296	cgmlst	1637	between host pair involving current study isolates
AUSMDU00028192	BPH3297	cgmlst	1387	between host pair involving current study isolates
AUSMDU00028192	BPH3298	cgmlst	1635	between host pair involving current study isolates
AUSMDU00028192	BPH3299	cgmlst	1640	between host pair involving current study isolates
AUSMDU00028192	BPH3300	cgmlst	1284	between host pair involving current study isolates
AUSMDU00028192	BPH3302	cgmlst	146	between host pair involving current study isolates
AUSMDU00028192	BPH3303	cgmlst	146	between host pair involving current study isolates
AUSMDU00028192	BPH3304	cgmlst	1382	between host pair involving current study isolates
AUSMDU00028192	BPH3305	cgmlst	1354	between host pair involving current study isolates
AUSMDU00028192	BPH3306	cgmlst	1336	between host pair involving current study isolates
AUSMDU00028192	BPH3307	cgmlst	1325	between host pair involving current study isolates
AUSMDU00028192	BPH3308	cgmlst	1288	between host pair involving current study isolates
AUSMDU00028192	BPH3309	cgmlst	1397	between host pair involving current study isolates
AUSMDU00028192	BPH3310	cgmlst	1655	between host pair involving current study isolates
AUSMDU00028192	BPH3311	cgmlst	1353	between host pair involving current study isolates
AUSMDU00028192	BPH3312	cgmlst	1673	between host pair involving current study isolates
AUSMDU00028192	BPH3313	cgmlst	1357	between host pair involving current study isolates
AUSMDU00028192	BPH3314	cgmlst	1352	between host pair involving current study isolates
AUSMDU00028192	BPH3315	cgmlst	1295	between host pair involving current study isolates
AUSMDU00028192	BPH3316	cgmlst	1339	between host pair involving current study isolates
AUSMDU00028192	BPH3317	cgmlst	1398	between host pair involving current study isolates
AUSMDU00028192	BPH3318	cgmlst	1394	between host pair involving current study isolates
AUSMDU00028192	BPH3319	cgmlst	1377	between host pair involving current study isolates
AUSMDU00028192	BPH3320	cgmlst	1332	between host pair involving current study isolates
AUSMDU00028192	BPH3321	cgmlst	1397	between host pair involving current study isolates
AUSMDU00028192	BPH3322	cgmlst	1412	between host pair involving current study isolates
AUSMDU00028192	BPH3323	cgmlst	1399	between host pair involving current study isolates
AUSMDU00028192	BPH3324	cgmlst	1352	between host pair involving current study isolates
AUSMDU00028192	BPH3325	cgmlst	1288	between host pair involving current study isolates
AUSMDU00028192	BPH3326	cgmlst	1312	between host pair involving current study isolates
AUSMDU00028192	BPH3327	cgmlst	159	between host pair involving current study isolates
AUSMDU00028192	BPH3328	cgmlst	1346	between host pair involving current study isolates
AUSMDU00028192	BPH3329	cgmlst	1400	between host pair involving current study isolates
AUSMDU00028192	BPH3330	cgmlst	1654	between host pair involving current study isolates
[truncated: 634,007+ more rows]
